# Supplementary material for: Whole genome sequence and comparative genome analyses of multi-resistant Staphylococcus warneri GD01 isolated from a diseased pig in China
Source: PLoS One. 2020 May 22;15(5):e0233363. doi: 10.1371/journal.pone.0233363 (PMC7244159; doi:10.1371/journal.pone.0233363)
Supplement: S1 Table — (XLSX) [file pone.0233363.s001.xlsx]

## Sheet: Table S1
Table S1. The ANI values between pairs of genomes among 16 strains from different Staphylococcus species.
		NC_002745	NC_007795	CP007601	CP023966	AP018585	AP018586	NC_004461	NC_002976	CP031280	CP017463	CP032159	LR134244	CP038242	CP033098	LR134269	CP003668
S. aureus N315	NC_002745	1	0.987458	0.768712	0.769448	0.769164	0.775089	0.765885	0.77568	0.771255	0.771108	0.772288	0.77364	0.772536	0.771904	0.771574	0.771878
S. aureus NCTC8325	NC_007795	0.988936	1	0.768727	0.768691	0.768795	0.768949	0.765211	0.764703	0.77161	0.772078	0.772981	0.772593	0.772525	0.77285	0.772537	0.772955
S. capitis AYP1020	CP007601	0.768654	0.768638	1	0.989231	0.832885	0.833651	0.790456	0.789769	0.780849	0.780939	0.779349	0.779957	0.779936	0.780004	0.780034	0.779927
S. capitis FDAARGOS378	CP023966	0.770128	0.76884	0.988837	1	0.832759	0.833483	0.790828	0.790531	0.780995	0.781174	0.779779	0.780042	0.781129	0.780013	0.780123	0.780124
S. caprae JMUB145	AP018585	0.772746	0.770067	0.833462	0.833559	1	0.998936	0.793986	0.793896	0.783074	0.783011	0.780525	0.781187	0.782105	0.781203	0.781593	0.781194
S. caprae JMUB590	AP018586	0.773408	0.769597	0.833642	0.833625	0.99837	1	0.794534	0.794606	0.782802	0.782064	0.78114	0.781136	0.781311	0.780836	0.781128	0.780667
S. epidermidis ATCC12228	NC_004461	0.766812	0.765412	0.790209	0.790002	0.793637	0.79399	1	0.992969	0.77644	0.775504	0.773849	0.773623	0.774513	0.773647	0.773577	0.774941
S. epidermidis RP62A	NC_002976	0.774745	0.764035	0.789229	0.789437	0.792461	0.795459	0.992715	1	0.776319	0.776009	0.773391	0.774774	0.774717	0.773628	0.773648	0.774518
S. pasteuri 3C	CP031280	0.771802	0.77181	0.780933	0.780879	0.782497	0.782431	0.776768	0.776935	1	0.989332	0.834663	0.835433	0.834988	0.835146	0.835592	0.835309
S. pasteuri JS7	CP017463	0.772244	0.772532	0.780847	0.781033	0.78176	0.781795	0.776474	0.776859	0.989702	1	0.835219	0.835631	0.836274	0.835527	0.836238	0.835641
S. warneri 22.1	CP032159	0.773642	0.773165	0.77953	0.779779	0.780392	0.781195	0.774911	0.775116	0.834573	0.834597	1	0.991489	0.992655	0.992079	0.991755	0.992291
S. warneri NCTC7291	LR134244	0.773127	0.77287	0.780468	0.780825	0.781738	0.782013	0.774995	0.775455	0.834709	0.835146	0.992094	1	0.995716	0.994858	0.996988	0.996031
S. warneri GD01	CP038242	0.773815	0.773133	0.780118	0.781165	0.781132	0.781443	0.775202	0.775141	0.834205	0.835546	0.992977	0.99567	1	0.997771	0.996541	0.998812
S. warneri SWO	CP033098	0.772229	0.772485	0.779427	0.779725	0.78142	0.781303	0.773564	0.773677	0.835042	0.835307	0.992533	0.995135	0.998365	1	0.996144	0.998749
S. warneri NCTC11044	LR134269	0.772092	0.771784	0.779675	0.780329	0.780866	0.780659	0.773365	0.773555	0.83493	0.835933	0.992406	0.99672	0.996414	0.995987	1	0.996415
S. warneri SG1	CP003668	0.77321	0.773321	0.780172	0.780295	0.781099	0.781969	0.775747	0.774518	0.83553	0.835731	0.992209	0.99526	0.99822	0.997667	0.995921	1
