# Supplementary material for: Whole genome sequence and comparative genome analyses of multi-resistant Staphylococcus warneri GD01 isolated from a diseased pig in China
Source: PLoS One. 2020 May 22;15(5):e0233363. doi: 10.1371/journal.pone.0233363 (PMC7244159; doi:10.1371/journal.pone.0233363)
Supplement: S2 Table — (XLSX) [file pone.0233363.s002.xlsx]

## Sheet: Table S2
Table S2. Presence and absence of orthologous genes across S. warneri genomes.
OG IDa	22.1	GD01	NCTC11044	NCTC7291	SG1	SWO
yybR	1	1	1	1	1	1
lip_1	1	1	1	1	1	1
tam	1	1	1	1	1	1
group_109	1	1	1	1	1	1
nikA_1	1	1	1	1	1	1
dppD	1	1	1	1	1	1
nikE_1	1	1	1	1	1	1
group_116	1	1	1	1	1	1
gtf2	1	1	1	1	1	1
group_123	1	1	1	1	1	1
lolD	1	1	1	1	1	1
group_128	1	1	1	1	1	1
msrAB	1	1	1	1	1	1
phoA	1	1	1	1	1	1
yxdL	1	1	1	1	1	1
rpsT	1	1	1	1	1	1
czcD_1	1	1	1	1	1	1
ywpJ	1	1	1	1	1	1
group_1347	1	1	1	1	1	1
group_1348	1	1	1	1	1	1
group_1349	1	1	1	1	1	1
group_135	1	1	1	1	1	1
group_1350	1	1	1	1	1	1
yugI	1	1	1	1	1	1
efp	1	1	1	1	1	1
dinB	1	1	1	1	1	1
greA	1	1	1	1	1	1
bioY	1	1	1	1	1	1
deoC1	1	1	1	1	1	1
group_1357	1	1	1	1	1	1
dltC	1	1	1	1	1	1
ndk	1	1	1	1	1	1
gcvH	1	1	1	1	1	1
group_1361	1	1	1	1	1	1
group_1362	1	1	1	1	1	1
vraS	1	1	1	1	1	1
group_1364	1	1	1	1	1	1
group_1365	1	1	1	1	1	1
yibN	1	1	1	1	1	1
group_1367	1	1	1	1	1	1
group_1368	1	1	1	1	1	1
rplV	1	1	1	1	1	1
azoB	1	1	1	1	1	1
ipk	1	1	1	1	1	1
fabG_2	1	1	1	1	1	1
umuC	1	1	1	1	1	1
rpmA	1	1	1	1	1	1
traP	1	1	1	1	1	1
group_1375	1	1	1	1	1	1
group_1376	1	1	1	1	1	1
emrK	1	1	1	1	1	1
group_1378	1	1	1	1	1	1
nucH	1	1	1	1	1	1
group_1380	1	1	1	1	1	1
yflS	1	1	1	1	1	1
group_1382	1	1	1	1	1	1
rplP	1	1	1	1	1	1
group_1384	1	1	1	1	1	1
pckA	1	1	1	1	1	1
group_1386	1	1	1	1	1	1
tatAy	1	1	1	1	1	1
nusB	1	1	1	1	1	1
group_1389	1	1	1	1	1	1
sauU	1	1	1	1	1	1
group_1390	1	1	1	1	1	1
rpsL	1	1	1	1	1	1
group_1392	1	1	1	1	1	1
sucC	1	1	1	1	1	1
xseB	1	1	1	1	1	1
yidD	1	1	1	1	1	1
yhbY	1	1	1	1	1	1
crr	1	1	1	1	1	1
ureD1	1	1	1	1	1	1
group_1399	1	1	1	1	1	1
purE	1	1	1	1	1	1
fieF	1	1	1	1	1	1
ykkD	1	1	1	1	1	1
nfuA	1	1	1	1	1	1
panB	1	1	1	1	1	1
group_1405	1	1	1	1	1	1
group_1406	1	1	1	1	1	1
group_1407	1	1	1	1	1	1
paiA	1	1	1	1	1	1
uppP	1	1	1	1	1	1
srlR_1	1	1	1	1	1	1
cdaA	1	1	1	1	1	1
group_1412	1	1	1	1	1	1
mgt	1	1	1	1	1	1
group_1414	1	1	1	1	1	1
group_1415	1	1	1	1	1	1
group_1416	1	1	1	1	1	1
group_1417	1	1	1	1	1	1
group_1418	1	1	1	1	1	1
sucD	1	1	1	1	1	1
glyA	1	1	1	1	1	1
yaaQ	1	1	1	1	1	1
kapB	1	1	1	1	1	1
nirQ	1	1	1	1	1	1
group_1424	1	1	1	1	1	1
spxA	1	1	1	1	1	1
group_1426	1	1	1	1	1	1
group_1427	1	1	1	1	1	1
gpmA	1	1	1	1	1	1
rhtC	1	1	1	1	1	1
tuf	1	1	1	1	1	1
group_1431	1	1	1	1	1	1
mutM	1	1	1	1	1	1
yvbK	1	1	1	1	1	1
group_1434	1	1	1	1	1	1
cycA_3	1	1	1	1	1	1
group_1436	1	1	1	1	1	1
recR	1	1	1	1	1	1
feuC	1	1	1	1	1	1
tenA	1	1	1	1	1	1
group_1440	1	1	1	1	1	1
spxA_2	1	1	1	1	1	1
group_1442	1	1	1	1	1	1
group_1443	1	1	1	1	1	1
group_1444	1	1	1	1	1	1
rho	1	1	1	1	1	1
der_1	1	1	1	1	1	1
opcR	1	1	1	1	1	1
rnmV_1	1	1	1	1	1	1
nrdR	1	1	1	1	1	1
ysdC_1	1	1	1	1	1	1
group_1450	1	1	1	1	1	1
group_1451	1	1	1	1	1	1
group_1452	1	1	1	1	1	1
group_1453	1	1	1	1	1	1
capA_2	1	1	1	1	1	1
csd	1	1	1	1	1	1
secE	1	1	1	1	1	1
phoU	1	1	1	1	1	1
gapA1	1	1	1	1	1	1
group_1459	1	1	1	1	1	1
queF	1	1	1	1	1	1
group_1461	1	1	1	1	1	1
ureF	1	1	1	1	1	1
group_1463	1	1	1	1	1	1
miaB	1	1	1	1	1	1
group_1465	1	1	1	1	1	1
ptsH	1	1	1	1	1	1
group_1467	1	1	1	1	1	1
ubiE	1	1	1	1	1	1
group_1469	1	1	1	1	1	1
arsB	1	1	1	1	1	1
group_1470	1	1	1	1	1	1
group_1471	1	1	1	1	1	1
group_1472	1	1	1	1	1	1
group_1473	1	1	1	1	1	1
ypjD	1	1	1	1	1	1
trxA	1	1	1	1	1	1
group_1476	1	1	1	1	1	1
group_1477	1	1	1	1	1	1
copZ	1	1	1	1	1	1
gatC	1	1	1	1	1	1
folD	1	1	1	1	1	1
atpE	1	1	1	1	1	1
group_1482	1	1	1	1	1	1
glpD	1	1	1	1	1	1
cspA_1	1	1	1	1	1	1
tarA	1	1	1	1	1	1
rpsG	1	1	1	1	1	1
group_1487	1	1	1	1	1	1
group_1488	1	1	1	1	1	1
moaE	1	1	1	1	1	1
group_1490	1	1	1	1	1	1
infA	1	1	1	1	1	1
lrgA	1	1	1	1	1	1
group_1493	1	1	1	1	1	1
bioB	1	1	1	1	1	1
uppS	1	1	1	1	1	1
group_1496	1	1	1	1	1	1
arcA	1	1	1	1	1	1
group_1498	1	1	1	1	1	1
ftnA	1	1	1	1	1	1
smpB	1	1	1	1	1	1
phoP	1	1	1	1	1	1
rplW	1	1	1	1	1	1
yghA	1	1	1	1	1	1
group_1504	1	1	1	1	1	1
lexA	1	1	1	1	1	1
group_1506	1	1	1	1	1	1
group_1507	1	1	1	1	1	1
group_1508	1	1	1	1	1	1
yvgN_1	1	1	1	1	1	1
nhaK_1	1	1	1	1	1	1
group_1510	1	1	1	1	1	1
group_1511	1	1	1	1	1	1
hemB	1	1	1	1	1	1
group_1513	1	1	1	1	1	1
tagG_1	1	1	1	1	1	1
group_1515	1	1	1	1	1	1
rplY	1	1	1	1	1	1
ldhD_1	1	1	1	1	1	1
rpsH	1	1	1	1	1	1
group_1519	1	1	1	1	1	1
acsA_2	1	1	1	1	1	1
mrpF	1	1	1	1	1	1
rplC	1	1	1	1	1	1
arlR_2	1	1	1	1	1	1
bshB2	1	1	1	1	1	1
yqjI	1	1	1	1	1	1
cycA_1	1	1	1	1	1	1
ribH	1	1	1	1	1	1
pyrR	1	1	1	1	1	1
cmk	1	1	1	1	1	1
ytmI	1	1	1	1	1	1
mnhC1_1	1	1	1	1	1	1
isaB_2	1	1	1	1	1	1
gmk	1	1	1	1	1	1
ptpA	1	1	1	1	1	1
msrA1	1	1	1	1	1	1
apt	1	1	1	1	1	1
group_1536	1	1	1	1	1	1
tyrS	1	1	1	1	1	1
group_1538	1	1	1	1	1	1
rpsM	1	1	1	1	1	1
tcaR	1	1	1	1	1	1
yeeD	1	1	1	1	1	1
group_1541	1	1	1	1	1	1
group_1542	1	1	1	1	1	1
group_1543	1	1	1	1	1	1
ccpN	1	1	1	1	1	1
group_1545	1	1	1	1	1	1
group_1546	1	1	1	1	1	1
group_1547	1	1	1	1	1	1
group_1548	1	1	1	1	1	1
walR	1	1	1	1	1	1
oxyR	1	1	1	1	1	1
group_1551	1	1	1	1	1	1
group_1552	1	1	1	1	1	1
ykkC	1	1	1	1	1	1
group_1554	1	1	1	1	1	1
gltT	1	1	1	1	1	1
sarV	1	1	1	1	1	1
atl_1	1	1	1	1	1	1
secG	1	1	1	1	1	1
ksgA	1	1	1	1	1	1
corA	1	1	1	1	1	1
veg	1	1	1	1	1	1
yigZ	1	1	1	1	1	1
group_1562	1	1	1	1	1	1
queD	1	1	1	1	1	1
vraR_2	1	1	1	1	1	1
accD	1	1	1	1	1	1
golD	1	1	1	1	1	1
sarA	1	1	1	1	1	1
rpsB	1	1	1	1	1	1
ydcV	1	1	1	1	1	1
rpsK	1	1	1	1	1	1
group_1571	1	1	1	1	1	1
citZ	1	1	1	1	1	1
ssaA_2	1	1	1	1	1	1
group_1574	1	1	1	1	1	1
group_1575	1	1	1	1	1	1
mrcA	1	1	1	1	1	1
gpmI	1	1	1	1	1	1
group_1578	1	1	1	1	1	1
group_1579	1	1	1	1	1	1
ahpC	1	1	1	1	1	1
group_1581	1	1	1	1	1	1
group_1582	1	1	1	1	1	1
rplN	1	1	1	1	1	1
msrC	1	1	1	1	1	1
glnQ_2	1	1	1	1	1	1
group_1586	1	1	1	1	1	1
tarD	1	1	1	1	1	1
rplJ	1	1	1	1	1	1
upp	1	1	1	1	1	1
group_1590	1	1	1	1	1	1
group_1591	1	1	1	1	1	1
murI	1	1	1	1	1	1
ychF	1	1	1	1	1	1
group_1594	1	1	1	1	1	1
group_1595	1	1	1	1	1	1
yabJ	1	1	1	1	1	1
group_1597	1	1	1	1	1	1
carA	1	1	1	1	1	1
ffh	1	1	1	1	1	1
gbsA	1	1	1	1	1	1
rpsO	1	1	1	1	1	1
mtnN	1	1	1	1	1	1
purD	1	1	1	1	1	1
rpsN_1	1	1	1	1	1	1
yjbM	1	1	1	1	1	1
lacA	1	1	1	1	1	1
crcB_2	1	1	1	1	1	1
bdhA	1	1	1	1	1	1
tagO	1	1	1	1	1	1
group_1610	1	1	1	1	1	1
group_1611	1	1	1	1	1	1
yhhT	1	1	1	1	1	1
ycnE	1	1	1	1	1	1
rpmC	1	1	1	1	1	1
scpA	1	1	1	1	1	1
group_1616	1	1	1	1	1	1
proP	1	1	1	1	1	1
group_1618	1	1	1	1	1	1
group_1619	1	1	1	1	1	1
group_162	1	1	1	1	1	1
group_1620	1	1	1	1	1	1
hchA	1	1	1	1	1	1
group_1622	1	1	1	1	1	1
stp_2	1	1	1	1	1	1
rplGB	1	1	1	1	1	1
bsaA	1	1	1	1	1	1
rplR	1	1	1	1	1	1
hup	1	1	1	1	1	1
group_1628	1	1	1	1	1	1
group_1629	1	1	1	1	1	1
pdhB	1	1	1	1	1	1
arcR	1	1	1	1	1	1
group_1632	1	1	1	1	1	1
guaA	1	1	1	1	1	1
group_1634	1	1	1	1	1	1
mrpG	1	1	1	1	1	1
gatB	1	1	1	1	1	1
rnj1	1	1	1	1	1	1
xerD_2	1	1	1	1	1	1
dosC	1	1	1	1	1	1
tagU	1	1	1	1	1	1
group_1640	1	1	1	1	1	1
group_1641	1	1	1	1	1	1
group_1642	1	1	1	1	1	1
group_1643	1	1	1	1	1	1
mrpB	1	1	1	1	1	1
sufT	1	1	1	1	1	1
yugI_2	1	1	1	1	1	1
rplT	1	1	1	1	1	1
ssaA2_2	1	1	1	1	1	1
sufC	1	1	1	1	1	1
ribU	1	1	1	1	1	1
srlR_2	1	1	1	1	1	1
sdhB	1	1	1	1	1	1
group_1653	1	1	1	1	1	1
group_1654	1	1	1	1	1	1
fabZ	1	1	1	1	1	1
nrdF	1	1	1	1	1	1
yhfK	1	1	1	1	1	1
group_1658	1	1	1	1	1	1
coaE	1	1	1	1	1	1
rpoA	1	1	1	1	1	1
group_1661	1	1	1	1	1	1
codY	1	1	1	1	1	1
group_1663	1	1	1	1	1	1
group_1664	1	1	1	1	1	1
pheT_1	1	1	1	1	1	1
hemC	1	1	1	1	1	1
group_1667	1	1	1	1	1	1
acpP	1	1	1	1	1	1
hfq	1	1	1	1	1	1
group_1670	1	1	1	1	1	1
ppnK	1	1	1	1	1	1
cpnA_2	1	1	1	1	1	1
lspA	1	1	1	1	1	1
group_1674	1	1	1	1	1	1
dhaL	1	1	1	1	1	1
rpmB	1	1	1	1	1	1
group_1677	1	1	1	1	1	1
group_1678	1	1	1	1	1	1
mobA	1	1	1	1	1	1
atpG	1	1	1	1	1	1
group_1681	1	1	1	1	1	1
mraZ	1	1	1	1	1	1
frr	1	1	1	1	1	1
atpC	1	1	1	1	1	1
purN	1	1	1	1	1	1
group_1686	1	1	1	1	1	1
yutD	1	1	1	1	1	1
group_1688	1	1	1	1	1	1
group_1689	1	1	1	1	1	1
rpsQ	1	1	1	1	1	1
group_1691	1	1	1	1	1	1
pgi	1	1	1	1	1	1
group_1693	1	1	1	1	1	1
ywaC	1	1	1	1	1	1
group_1695	1	1	1	1	1	1
hepT	1	1	1	1	1	1
albF	1	1	1	1	1	1
group_1698	1	1	1	1	1	1
group_1699	1	1	1	1	1	1
lacG	1	1	1	1	1	1
group_1700	1	1	1	1	1	1
yajC	1	1	1	1	1	1
pstC1	1	1	1	1	1	1
ddpF	1	1	1	1	1	1
spoVG	1	1	1	1	1	1
rplB	1	1	1	1	1	1
cvfB	1	1	1	1	1	1
mgrA	1	1	1	1	1	1
pstB3	1	1	1	1	1	1
group_1709	1	1	1	1	1	1
narX	1	1	1	1	1	1
group_1711	1	1	1	1	1	1
rpmI	1	1	1	1	1	1
group_1713	1	1	1	1	1	1
znuC_1	1	1	1	1	1	1
hslV	1	1	1	1	1	1
mntB	1	1	1	1	1	1
lrgB	1	1	1	1	1	1
group_1718	1	1	1	1	1	1
group_1719	1	1	1	1	1	1
treR_1	1	1	1	1	1	1
group_1721	1	1	1	1	1	1
atpF	1	1	1	1	1	1
group_1723	1	1	1	1	1	1
argR_2	1	1	1	1	1	1
group_1725	1	1	1	1	1	1
yehR	1	1	1	1	1	1
rsbV	1	1	1	1	1	1
group_1728	1	1	1	1	1	1
dhaM	1	1	1	1	1	1
ytpA	1	1	1	1	1	1
group_1731	1	1	1	1	1	1
group_1732	1	1	1	1	1	1
group_1733	1	1	1	1	1	1
ktrA	1	1	1	1	1	1
group_1735	1	1	1	1	1	1
ybbH	1	1	1	1	1	1
bcp	1	1	1	1	1	1
nrdI	1	1	1	1	1	1
group_1739	1	1	1	1	1	1
arg	1	1	1	1	1	1
group_1740	1	1	1	1	1	1
group_1741	1	1	1	1	1	1
cidA	1	1	1	1	1	1
group_1743	1	1	1	1	1	1
yhaM	1	1	1	1	1	1
group_1745	1	1	1	1	1	1
ptpB	1	1	1	1	1	1
group_1747	1	1	1	1	1	1
group_1748	1	1	1	1	1	1
stp_1	1	1	1	1	1	1
ftsW	1	1	1	1	1	1
ssaA2_3	1	1	1	1	1	1
cggR	1	1	1	1	1	1
pth	1	1	1	1	1	1
sle1_1	1	1	1	1	1	1
tagT	1	1	1	1	1	1
ywtE	1	1	1	1	1	1
ribE	1	1	1	1	1	1
mazE	1	1	1	1	1	1
nrdE	1	1	1	1	1	1
mtlR_1	1	1	1	1	1	1
group_1760	1	1	1	1	1	1
group_1761	1	1	1	1	1	1
crcB	1	1	1	1	1	1
group_1763	1	1	1	1	1	1
group_1764	1	1	1	1	1	1
femA_1	1	1	1	1	1	1
group_1766	1	1	1	1	1	1
rplI	1	1	1	1	1	1
yhaO	1	1	1	1	1	1
tcyB	1	1	1	1	1	1
era	1	1	1	1	1	1
nupC	1	1	1	1	1	1
group_1772	1	1	1	1	1	1
pgpB	1	1	1	1	1	1
metN2	1	1	1	1	1	1
rplE	1	1	1	1	1	1
rpsF	1	1	1	1	1	1
kipI_2	1	1	1	1	1	1
group_1778	1	1	1	1	1	1
rpsE	1	1	1	1	1	1
pyrE	1	1	1	1	1	1
comGC	1	1	1	1	1	1
glmM	1	1	1	1	1	1
pitA	1	1	1	1	1	1
udk	1	1	1	1	1	1
recA	1	1	1	1	1	1
mscL	1	1	1	1	1	1
map	1	1	1	1	1	1
group_1788	1	1	1	1	1	1
group_1789	1	1	1	1	1	1
group_1790	1	1	1	1	1	1
tgt	1	1	1	1	1	1
ureA	1	1	1	1	1	1
cbiO_1	1	1	1	1	1	1
atpB	1	1	1	1	1	1
glvR	1	1	1	1	1	1
rpmG2	1	1	1	1	1	1
group_1797	1	1	1	1	1	1
ydbP	1	1	1	1	1	1
sumT	1	1	1	1	1	1
rodA	1	1	1	1	1	1
rocA	1	1	1	1	1	1
dagK	1	1	1	1	1	1
rpsJ	1	1	1	1	1	1
group_1803	1	1	1	1	1	1
group_1804	1	1	1	1	1	1
group_1805	1	1	1	1	1	1
accC_2	1	1	1	1	1	1
capC	1	1	1	1	1	1
group_1808	1	1	1	1	1	1
yodB	1	1	1	1	1	1
group_1810	1	1	1	1	1	1
dgkA	1	1	1	1	1	1
ssbA	1	1	1	1	1	1
group_1813	1	1	1	1	1	1
hslO	1	1	1	1	1	1
mntH	1	1	1	1	1	1
rpmF	1	1	1	1	1	1
patA_2	1	1	1	1	1	1
tagH_2	1	1	1	1	1	1
group_1819	1	1	1	1	1	1
sigB	1	1	1	1	1	1
plsX	1	1	1	1	1	1
rpmJ	1	1	1	1	1	1
glyQS	1	1	1	1	1	1
group_1823	1	1	1	1	1	1
group_1824	1	1	1	1	1	1
group_1825	1	1	1	1	1	1
group_1826	1	1	1	1	1	1
sepA	1	1	1	1	1	1
sufU	1	1	1	1	1	1
group_1829	1	1	1	1	1	1
group_1830	1	1	1	1	1	1
group_1831	1	1	1	1	1	1
yodC	1	1	1	1	1	1
group_1833	1	1	1	1	1	1
group_1834	1	1	1	1	1	1
group_1835	1	1	1	1	1	1
group_1836	1	1	1	1	1	1
rplM	1	1	1	1	1	1
group_1838	1	1	1	1	1	1
group_1839	1	1	1	1	1	1
leuB	1	1	1	1	1	1
group_1840	1	1	1	1	1	1
zwf	1	1	1	1	1	1
panD	1	1	1	1	1	1
yfbR	1	1	1	1	1	1
ctaA	1	1	1	1	1	1
rpsR	1	1	1	1	1	1
dat	1	1	1	1	1	1
group_1847	1	1	1	1	1	1
glcU_2	1	1	1	1	1	1
rpsU	1	1	1	1	1	1
perR	1	1	1	1	1	1
group_1851	1	1	1	1	1	1
qoxC	1	1	1	1	1	1
cidB	1	1	1	1	1	1
group_1854	1	1	1	1	1	1
glpP	1	1	1	1	1	1
group_1856	1	1	1	1	1	1
hpxO_4	1	1	1	1	1	1
rplK	1	1	1	1	1	1
group_1859	1	1	1	1	1	1
glnQ_3	1	1	1	1	1	1
radA	1	1	1	1	1	1
gmuF	1	1	1	1	1	1
sdhC	1	1	1	1	1	1
setA	1	1	1	1	1	1
rplQ	1	1	1	1	1	1
def1	1	1	1	1	1	1
group_1866	1	1	1	1	1	1
group_1867	1	1	1	1	1	1
sarR	1	1	1	1	1	1
group_1869	1	1	1	1	1	1
group_1870	1	1	1	1	1	1
group_1871	1	1	1	1	1	1
rex	1	1	1	1	1	1
bfmBAA	1	1	1	1	1	1
opuCB	1	1	1	1	1	1
group_1875	1	1	1	1	1	1
ykoC	1	1	1	1	1	1
czrA	1	1	1	1	1	1
lapB	1	1	1	1	1	1
folA	1	1	1	1	1	1
ebh_1	1	1	1	1	1	1
group_1880	1	1	1	1	1	1
menB	1	1	1	1	1	1
srrB	1	1	1	1	1	1
rpmE2	1	1	1	1	1	1
sigA	1	1	1	1	1	1
group_1885	1	1	1	1	1	1
group_1886	1	1	1	1	1	1
group_1887	1	1	1	1	1	1
fhuD	1	1	1	1	1	1
group_1889	1	1	1	1	1	1
groES	1	1	1	1	1	1
speG	1	1	1	1	1	1
hisC_2	1	1	1	1	1	1
npr	1	1	1	1	1	1
gyrB	1	1	1	1	1	1
group_1895	1	1	1	1	1	1
gdpP	1	1	1	1	1	1
nasF	1	1	1	1	1	1
gltX	1	1	1	1	1	1
phnD_2	1	1	1	1	1	1
rbfA_1	1	1	1	1	1	1
murC	1	1	1	1	1	1
rimM	1	1	1	1	1	1
glcU_1	1	1	1	1	1	1
acsA_1	1	1	1	1	1	1
iscS_2	1	1	1	1	1	1
qoxA	1	1	1	1	1	1
rimI	1	1	1	1	1	1
group_1906	1	1	1	1	1	1
yhgF	1	1	1	1	1	1
fusA	1	1	1	1	1	1
guaC	1	1	1	1	1	1
group_1910	1	1	1	1	1	1
group_1911	1	1	1	1	1	1
glpK	1	1	1	1	1	1
ftsZ	1	1	1	1	1	1
mnhD1_2	1	1	1	1	1	1
dauA	1	1	1	1	1	1
group_1916	1	1	1	1	1	1
oppF	1	1	1	1	1	1
malP	1	1	1	1	1	1
ybeY	1	1	1	1	1	1
thiI	1	1	1	1	1	1
ribD	1	1	1	1	1	1
gapA2	1	1	1	1	1	1
pbuE_2	1	1	1	1	1	1
prfA	1	1	1	1	1	1
cbiO_2	1	1	1	1	1	1
group_1925	1	1	1	1	1	1
group_1926	1	1	1	1	1	1
rsgA	1	1	1	1	1	1
rplD	1	1	1	1	1	1
gidB	1	1	1	1	1	1
tetA	1	1	1	1	1	1
leuA	1	1	1	1	1	1
group_1932	1	1	1	1	1	1
tmk	1	1	1	1	1	1
hxlB	1	1	1	1	1	1
hemL1	1	1	1	1	1	1
pbpB	1	1	1	1	1	1
group_1938	1	1	1	1	1	1
fdhD	1	1	1	1	1	1
guaB_1	1	1	1	1	1	1
fabH	1	1	1	1	1	1
def	1	1	1	1	1	1
group_1942	1	1	1	1	1	1
rluD_2	1	1	1	1	1	1
group_1944	1	1	1	1	1	1
moaB	1	1	1	1	1	1
group_1946	1	1	1	1	1	1
group_1947	1	1	1	1	1	1
dnaK	1	1	1	1	1	1
hemL2	1	1	1	1	1	1
rnpA	1	1	1	1	1	1
serS	1	1	1	1	1	1
nhaP2	1	1	1	1	1	1
panC	1	1	1	1	1	1
group_1954	1	1	1	1	1	1
dinG	1	1	1	1	1	1
prs	1	1	1	1	1	1
yqeH	1	1	1	1	1	1
coaD	1	1	1	1	1	1
lysP_1	1	1	1	1	1	1
group_196	1	1	1	1	1	1
fhs	1	1	1	1	1	1
coaW	1	1	1	1	1	1
group_1962	1	1	1	1	1	1
cysJ	1	1	1	1	1	1
dnaB	1	1	1	1	1	1
alsT	1	1	1	1	1	1
uvrC	1	1	1	1	1	1
group_1967	1	1	1	1	1	1
group_1968	1	1	1	1	1	1
group_1969	1	1	1	1	1	1
dnaI	1	1	1	1	1	1
aldA_2	1	1	1	1	1	1
xylB_2	1	1	1	1	1	1
group_1973	1	1	1	1	1	1
ppaC	1	1	1	1	1	1
yojF	1	1	1	1	1	1
group_1976	1	1	1	1	1	1
panS	1	1	1	1	1	1
yhaP	1	1	1	1	1	1
group_1979	1	1	1	1	1	1
aspS	1	1	1	1	1	1
group_1980	1	1	1	1	1	1
group_1981	1	1	1	1	1	1
pspA	1	1	1	1	1	1
group_1983	1	1	1	1	1	1
group_1984	1	1	1	1	1	1
group_1985	1	1	1	1	1	1
tkt	1	1	1	1	1	1
gnd	1	1	1	1	1	1
hutH	1	1	1	1	1	1
acnA	1	1	1	1	1	1
tarB	1	1	1	1	1	1
smc	1	1	1	1	1	1
auaG	1	1	1	1	1	1
yhaN	1	1	1	1	1	1
group_1994	1	1	1	1	1	1
ymcA	1	1	1	1	1	1
hit	1	1	1	1	1	1
clpX	1	1	1	1	1	1
pfkA	1	1	1	1	1	1
group_1999	1	1	1	1	1	1
recD2	1	1	1	1	1	1
emrY_1	1	1	1	1	1	1
ogt	1	1	1	1	1	1
ltaA	1	1	1	1	1	1
ilvD	1	1	1	1	1	1
mutY	1	1	1	1	1	1
leuS	1	1	1	1	1	1
group_2006	1	1	1	1	1	1
yoaB	1	1	1	1	1	1
proS	1	1	1	1	1	1
fruA	1	1	1	1	1	1
ptsI	1	1	1	1	1	1
group_2011	1	1	1	1	1	1
ald2	1	1	1	1	1	1
dehH1	1	1	1	1	1	1
treP_2	1	1	1	1	1	1
yqfL_1	1	1	1	1	1	1
dacA_2	1	1	1	1	1	1
secY_1	1	1	1	1	1	1
purH	1	1	1	1	1	1
priA	1	1	1	1	1	1
alaS	1	1	1	1	1	1
folK	1	1	1	1	1	1
capD	1	1	1	1	1	1
rluD_3	1	1	1	1	1	1
mtlF	1	1	1	1	1	1
est_2	1	1	1	1	1	1
group_2032	1	1	1	1	1	1
hutI	1	1	1	1	1	1
group_2034	1	1	1	1	1	1
isaB_1	1	1	1	1	1	1
carB	1	1	1	1	1	1
ybhI	1	1	1	1	1	1
group_2038	1	1	1	1	1	1
ydbM	1	1	1	1	1	1
comGA	1	1	1	1	1	1
rsfS	1	1	1	1	1	1
zupT	1	1	1	1	1	1
rsmI	1	1	1	1	1	1
cysH	1	1	1	1	1	1
lacF	1	1	1	1	1	1
yitJ	1	1	1	1	1	1
patA	1	1	1	1	1	1
rsmE	1	1	1	1	1	1
argS	1	1	1	1	1	1
group_2049	1	1	1	1	1	1
group_2050	1	1	1	1	1	1
fecD	1	1	1	1	1	1
group_2052	1	1	1	1	1	1
ssaA2_1	1	1	1	1	1	1
group_2054	1	1	1	1	1	1
cymR	1	1	1	1	1	1
yxeP_2	1	1	1	1	1	1
cshA	1	1	1	1	1	1
group_2058	1	1	1	1	1	1
ccpA	1	1	1	1	1	1
argJ	1	1	1	1	1	1
rplU	1	1	1	1	1	1
rbfA	1	1	1	1	1	1
liaF	1	1	1	1	1	1
nth_2	1	1	1	1	1	1
murD	1	1	1	1	1	1
clpB	1	1	1	1	1	1
group_2066	1	1	1	1	1	1
group_2067	1	1	1	1	1	1
group_2068	1	1	1	1	1	1
group_2069	1	1	1	1	1	1
mtlD	1	1	1	1	1	1
ytrB_1	1	1	1	1	1	1
murE	1	1	1	1	1	1
fmtA	1	1	1	1	1	1
group_2074	1	1	1	1	1	1
purF	1	1	1	1	1	1
tcdA	1	1	1	1	1	1
argO	1	1	1	1	1	1
bfmBAB	1	1	1	1	1	1
tcyM	1	1	1	1	1	1
pepT_1	1	1	1	1	1	1
ydcP_1	1	1	1	1	1	1
mazF	1	1	1	1	1	1
opuCC	1	1	1	1	1	1
truA	1	1	1	1	1	1
liaS	1	1	1	1	1	1
group_2085	1	1	1	1	1	1
mntH_2	1	1	1	1	1	1
ponA	1	1	1	1	1	1
srrA	1	1	1	1	1	1
tsaD	1	1	1	1	1	1
yxeO_2	1	1	1	1	1	1
salA	1	1	1	1	1	1
dps	1	1	1	1	1	1
trmE	1	1	1	1	1	1
dnaX_1	1	1	1	1	1	1
group_2095	1	1	1	1	1	1
group_2096	1	1	1	1	1	1
adhR	1	1	1	1	1	1
pcrA	1	1	1	1	1	1
argR_1	1	1	1	1	1	1
queA	1	1	1	1	1	1
group_2101	1	1	1	1	1	1
pglH	1	1	1	1	1	1
potB	1	1	1	1	1	1
proC	1	1	1	1	1	1
yciC_1	1	1	1	1	1	1
group_2106	1	1	1	1	1	1
group_2107	1	1	1	1	1	1
trmFO	1	1	1	1	1	1
rsbW	1	1	1	1	1	1
gyrA	1	1	1	1	1	1
catE_1	1	1	1	1	1	1
group_2112	1	1	1	1	1	1
arcB_1	1	1	1	1	1	1
pyrD	1	1	1	1	1	1
mqo1	1	1	1	1	1	1
ybiT_2	1	1	1	1	1	1
crtN	1	1	1	1	1	1
trxB	1	1	1	1	1	1
menD	1	1	1	1	1	1
pepF1_1	1	1	1	1	1	1
obgE	1	1	1	1	1	1
yafV	1	1	1	1	1	1
group_2122	1	1	1	1	1	1
rpiA	1	1	1	1	1	1
sdrM	1	1	1	1	1	1
comEC	1	1	1	1	1	1
thiG	1	1	1	1	1	1
osmV	1	1	1	1	1	1
group_2128	1	1	1	1	1	1
deoB	1	1	1	1	1	1
secY_2	1	1	1	1	1	1
mnhG1	1	1	1	1	1	1
pfbA	1	1	1	1	1	1
ureB	1	1	1	1	1	1
cfiB	1	1	1	1	1	1
aroC	1	1	1	1	1	1
katA	1	1	1	1	1	1
group_2137	1	1	1	1	1	1
graR_2	1	1	1	1	1	1
eno	1	1	1	1	1	1
tyrC	1	1	1	1	1	1
parC	1	1	1	1	1	1
ydaP	1	1	1	1	1	1
group_2142	1	1	1	1	1	1
mgtE	1	1	1	1	1	1
femA_2	1	1	1	1	1	1
trmL	1	1	1	1	1	1
group_2146	1	1	1	1	1	1
sepA_1	1	1	1	1	1	1
gsiC	1	1	1	1	1	1
recO	1	1	1	1	1	1
group_2150	1	1	1	1	1	1
opuCD	1	1	1	1	1	1
gabR	1	1	1	1	1	1
spo0J	1	1	1	1	1	1
deoD	1	1	1	1	1	1
rihB	1	1	1	1	1	1
rnhB	1	1	1	1	1	1
group_2157	1	1	1	1	1	1
ribN	1	1	1	1	1	1
mdh	1	1	1	1	1	1
sbcC	1	1	1	1	1	1
msrB	1	1	1	1	1	1
comEA	1	1	1	1	1	1
hssS	1	1	1	1	1	1
group_2163	1	1	1	1	1	1
cshB	1	1	1	1	1	1
group_2165	1	1	1	1	1	1
group_2166	1	1	1	1	1	1
purA	1	1	1	1	1	1
metG	1	1	1	1	1	1
yxlF_2	1	1	1	1	1	1
msrA2	1	1	1	1	1	1
glpQ_4	1	1	1	1	1	1
metI	1	1	1	1	1	1
nfo	1	1	1	1	1	1
gltD	1	1	1	1	1	1
ythB	1	1	1	1	1	1
lipY	1	1	1	1	1	1
group_2177	1	1	1	1	1	1
rocD	1	1	1	1	1	1
gltA	1	1	1	1	1	1
thrC	1	1	1	1	1	1
group_2180	1	1	1	1	1	1
walK	1	1	1	1	1	1
moeB_2	1	1	1	1	1	1
group_2183	1	1	1	1	1	1
ezrA	1	1	1	1	1	1
ytkD	1	1	1	1	1	1
recJ	1	1	1	1	1	1
lpd_2	1	1	1	1	1	1
group_2188	1	1	1	1	1	1
fda	1	1	1	1	1	1
crtM	1	1	1	1	1	1
glnR	1	1	1	1	1	1
yabA	1	1	1	1	1	1
yitU	1	1	1	1	1	1
group_2194	1	1	1	1	1	1
holA	1	1	1	1	1	1
gluP	1	1	1	1	1	1
ilvA	1	1	1	1	1	1
group_2198	1	1	1	1	1	1
ilvC	1	1	1	1	1	1
group_220	1	1	1	1	1	1
group_2200	1	1	1	1	1	1
group_2201	1	1	1	1	1	1
csbB	1	1	1	1	1	1
tadA_1	1	1	1	1	1	1
atl_3	1	1	1	1	1	1
group_2205	1	1	1	1	1	1
scrK	1	1	1	1	1	1
group_2207	1	1	1	1	1	1
melR	1	1	1	1	1	1
nasE	1	1	1	1	1	1
recG	1	1	1	1	1	1
oppD_1	1	1	1	1	1	1
ligA	1	1	1	1	1	1
ackA	1	1	1	1	1	1
ddl	1	1	1	1	1	1
iolS	1	1	1	1	1	1
group_2215	1	1	1	1	1	1
yjmB	1	1	1	1	1	1
mmgB	1	1	1	1	1	1
group_2218	1	1	1	1	1	1
group_2219	1	1	1	1	1	1
moaA	1	1	1	1	1	1
aes	1	1	1	1	1	1
group_2222	1	1	1	1	1	1
swrC	1	1	1	1	1	1
engB	1	1	1	1	1	1
dnaX_2	1	1	1	1	1	1
mreC	1	1	1	1	1	1
group_2227	1	1	1	1	1	1
group_2228	1	1	1	1	1	1
ydcP_2	1	1	1	1	1	1
yfnB	1	1	1	1	1	1
gdh	1	1	1	1	1	1
rplA	1	1	1	1	1	1
kefC	1	1	1	1	1	1
purK	1	1	1	1	1	1
hdl IVa	1	1	1	1	1	1
pdhC_2	1	1	1	1	1	1
lyrA	1	1	1	1	1	1
cbiO_3	1	1	1	1	1	1
ppk	1	1	1	1	1	1
slcC	1	1	1	1	1	1
modA	1	1	1	1	1	1
femX	1	1	1	1	1	1
yrrB	1	1	1	1	1	1
divIB	1	1	1	1	1	1
group_2244	1	1	1	1	1	1
group_2245	1	1	1	1	1	1
group_2246	1	1	1	1	1	1
nos	1	1	1	1	1	1
ydfJ	1	1	1	1	1	1
sodA	1	1	1	1	1	1
hprK	1	1	1	1	1	1
menE	1	1	1	1	1	1
ldh2	1	1	1	1	1	1
mrpE	1	1	1	1	1	1
gbuC	1	1	1	1	1	1
ybiV	1	1	1	1	1	1
ybiT_1	1	1	1	1	1	1
group_2257	1	1	1	1	1	1
group_2258	1	1	1	1	1	1
group_2259	1	1	1	1	1	1
sle1_2	1	1	1	1	1	1
hutG	1	1	1	1	1	1
isdI	1	1	1	1	1	1
yclQ_1	1	1	1	1	1	1
lysC	1	1	1	1	1	1
rpsC	1	1	1	1	1	1
panE	1	1	1	1	1	1
group_2267	1	1	1	1	1	1
divIVA	1	1	1	1	1	1
group_2269	1	1	1	1	1	1
moxC	1	1	1	1	1	1
rnc	1	1	1	1	1	1
purR	1	1	1	1	1	1
group_2273	1	1	1	1	1	1
ettA	1	1	1	1	1	1
argH	1	1	1	1	1	1
group_2276	1	1	1	1	1	1
group_2277	1	1	1	1	1	1
lepA	1	1	1	1	1	1
group_2279	1	1	1	1	1	1
aroA_1	1	1	1	1	1	1
recU	1	1	1	1	1	1
orr	1	1	1	1	1	1
gpsB	1	1	1	1	1	1
group_2284	1	1	1	1	1	1
cobB	1	1	1	1	1	1
ugtP	1	1	1	1	1	1
group_2287	1	1	1	1	1	1
dapB	1	1	1	1	1	1
group_2289	1	1	1	1	1	1
kipA_2	1	1	1	1	1	1
rplS	1	1	1	1	1	1
group_2292	1	1	1	1	1	1
ymdB	1	1	1	1	1	1
group_2294	1	1	1	1	1	1
glcT	1	1	1	1	1	1
pabB_2	1	1	1	1	1	1
group_2297	1	1	1	1	1	1
brnQ_1	1	1	1	1	1	1
accC_1	1	1	1	1	1	1
group_23	1	1	1	1	1	1
yhdN	1	1	1	1	1	1
murA2	1	1	1	1	1	1
nusG	1	1	1	1	1	1
purM	1	1	1	1	1	1
group_2304	1	1	1	1	1	1
ssaA_1	1	1	1	1	1	1
pyrG	1	1	1	1	1	1
typA	1	1	1	1	1	1
narY	1	1	1	1	1	1
tpiA	1	1	1	1	1	1
group_2310	1	1	1	1	1	1
valS	1	1	1	1	1	1
rsmC	1	1	1	1	1	1
group_2313	1	1	1	1	1	1
group_2314	1	1	1	1	1	1
graS_2	1	1	1	1	1	1
ftsK	1	1	1	1	1	1
mnmG	1	1	1	1	1	1
tagF_2	1	1	1	1	1	1
group_2319	1	1	1	1	1	1
alr1_1	1	1	1	1	1	1
acoB	1	1	1	1	1	1
oatA	1	1	1	1	1	1
der	1	1	1	1	1	1
group_2324	1	1	1	1	1	1
scrB	1	1	1	1	1	1
group_2326	1	1	1	1	1	1
lipM	1	1	1	1	1	1
abgB	1	1	1	1	1	1
uxaC	1	1	1	1	1	1
pcrB	1	1	1	1	1	1
macB	1	1	1	1	1	1
galK	1	1	1	1	1	1
prsA	1	1	1	1	1	1
rbsD	1	1	1	1	1	1
murA1	1	1	1	1	1	1
group_2336	1	1	1	1	1	1
glnA	1	1	1	1	1	1
uvrA	1	1	1	1	1	1
queC	1	1	1	1	1	1
group_2340	1	1	1	1	1	1
group_2341	1	1	1	1	1	1
bglA	1	1	1	1	1	1
dhaK	1	1	1	1	1	1
yclQ_2	1	1	1	1	1	1
hslU	1	1	1	1	1	1
pepT_2	1	1	1	1	1	1
desVI	1	1	1	1	1	1
yveA	1	1	1	1	1	1
trmB	1	1	1	1	1	1
group_2350	1	1	1	1	1	1
yrrK	1	1	1	1	1	1
group_2352	1	1	1	1	1	1
pucK	1	1	1	1	1	1
mggB_1	1	1	1	1	1	1
capA_1	1	1	1	1	1	1
group_2356	1	1	1	1	1	1
group_2357	1	1	1	1	1	1
pgcA	1	1	1	1	1	1
group_2359	1	1	1	1	1	1
lctP	1	1	1	1	1	1
tig	1	1	1	1	1	1
cynR_5	1	1	1	1	1	1
efeU	1	1	1	1	1	1
group_2364	1	1	1	1	1	1
nfrA	1	1	1	1	1	1
group_2366	1	1	1	1	1	1
ureC	1	1	1	1	1	1
fba	1	1	1	1	1	1
mtaB	1	1	1	1	1	1
rnhC	1	1	1	1	1	1
pabB_1	1	1	1	1	1	1
fabG_1	1	1	1	1	1	1
plsC	1	1	1	1	1	1
group_2373	1	1	1	1	1	1
yxeN	1	1	1	1	1	1
yedJ	1	1	1	1	1	1
mleN_2	1	1	1	1	1	1
group_2377	1	1	1	1	1	1
trpA	1	1	1	1	1	1
icd	1	1	1	1	1	1
acp	1	1	1	1	1	1
uxuA	1	1	1	1	1	1
group_2381	1	1	1	1	1	1
group_2382	1	1	1	1	1	1
hmoB	1	1	1	1	1	1
dapE_2	1	1	1	1	1	1
bceB_2	1	1	1	1	1	1
group_2386	1	1	1	1	1	1
nnrD	1	1	1	1	1	1
ftsH	1	1	1	1	1	1
cynR_4	1	1	1	1	1	1
group_2390	1	1	1	1	1	1
znuC_2	1	1	1	1	1	1
rpsD	1	1	1	1	1	1
nasD	1	1	1	1	1	1
cysK	1	1	1	1	1	1
accB_1	1	1	1	1	1	1
ktrB	1	1	1	1	1	1
nusA	1	1	1	1	1	1
yycJ	1	1	1	1	1	1
mnhC1_2	1	1	1	1	1	1
oppC	1	1	1	1	1	1
fetB	1	1	1	1	1	1
group_2401	1	1	1	1	1	1
group_2402	1	1	1	1	1	1
mnaA	1	1	1	1	1	1
gluD	1	1	1	1	1	1
rpoB	1	1	1	1	1	1
group_2406	1	1	1	1	1	1
nudF	1	1	1	1	1	1
group_2408	1	1	1	1	1	1
group_2409	1	1	1	1	1	1
cinA	1	1	1	1	1	1
dnaE	1	1	1	1	1	1
odhB	1	1	1	1	1	1
group_2413	1	1	1	1	1	1
phnD_1	1	1	1	1	1	1
rluD_1	1	1	1	1	1	1
cynR_1	1	1	1	1	1	1
ftsL	1	1	1	1	1	1
lysP_2	1	1	1	1	1	1
gltC	1	1	1	1	1	1
sdhA	1	1	1	1	1	1
pepA_2	1	1	1	1	1	1
group_2422	1	1	1	1	1	1
spsB_3	1	1	1	1	1	1
aroB	1	1	1	1	1	1
group_2425	1	1	1	1	1	1
group_2426	1	1	1	1	1	1
metK	1	1	1	1	1	1
group_2428	1	1	1	1	1	1
group_2429	1	1	1	1	1	1
oppB	1	1	1	1	1	1
group_2430	1	1	1	1	1	1
pyrB	1	1	1	1	1	1
pdp	1	1	1	1	1	1
tagH_1	1	1	1	1	1	1
ruvB	1	1	1	1	1	1
tagX	1	1	1	1	1	1
mqo2	1	1	1	1	1	1
argG	1	1	1	1	1	1
group_2438	1	1	1	1	1	1
group_2439	1	1	1	1	1	1
group_244	1	1	1	1	1	1
secDF	1	1	1	1	1	1
asnC	1	1	1	1	1	1
group_2442	1	1	1	1	1	1
accA	1	1	1	1	1	1
opuD_3	1	1	1	1	1	1
btr	1	1	1	1	1	1
lysA	1	1	1	1	1	1
group_2447	1	1	1	1	1	1
ruvA	1	1	1	1	1	1
ecsA	1	1	1	1	1	1
nag3	1	1	1	1	1	1
alr1_2	1	1	1	1	1	1
pncB2	1	1	1	1	1	1
menC	1	1	1	1	1	1
glcB	1	1	1	1	1	1
yhdG_1	1	1	1	1	1	1
group_2456	1	1	1	1	1	1
group_2457	1	1	1	1	1	1
yfmJ	1	1	1	1	1	1
pyrC	1	1	1	1	1	1
ssaA_3	1	1	1	1	1	1
mntA	1	1	1	1	1	1
group_2461	1	1	1	1	1	1
nhaK_2	1	1	1	1	1	1
group_2463	1	1	1	1	1	1
uvrA_1	1	1	1	1	1	1
relA	1	1	1	1	1	1
group_2466	1	1	1	1	1	1
dnaG	1	1	1	1	1	1
mscS	1	1	1	1	1	1
cls_1	1	1	1	1	1	1
lvr	1	1	1	1	1	1
group_2471	1	1	1	1	1	1
mecA	1	1	1	1	1	1
prfC	1	1	1	1	1	1
pstS	1	1	1	1	1	1
yxeP_3	1	1	1	1	1	1
group_2476	1	1	1	1	1	1
treA	1	1	1	1	1	1
murF_2	1	1	1	1	1	1
group_2479	1	1	1	1	1	1
dtpT	1	1	1	1	1	1
fni	1	1	1	1	1	1
polA	1	1	1	1	1	1
arcD	1	1	1	1	1	1
fatD	1	1	1	1	1	1
group_2484	1	1	1	1	1	1
ppdK	1	1	1	1	1	1
fpgS	1	1	1	1	1	1
truB	1	1	1	1	1	1
rhaS	1	1	1	1	1	1
rpoC	1	1	1	1	1	1
group_2490	1	1	1	1	1	1
rlmCD	1	1	1	1	1	1
ilvE	1	1	1	1	1	1
nsaS	1	1	1	1	1	1
group_2494	1	1	1	1	1	1
group_2495	1	1	1	1	1	1
nhoA	1	1	1	1	1	1
group_2497	1	1	1	1	1	1
opuCA	1	1	1	1	1	1
murQ	1	1	1	1	1	1
sraP	1	1	1	1	1	1
ybaK	1	1	1	1	1	1
topB	1	1	1	1	1	1
group_2501	1	1	1	1	1	1
pbpH	1	1	1	1	1	1
trmD	1	1	1	1	1	1
tatC2	1	1	1	1	1	1
dapH	1	1	1	1	1	1
group_2506	1	1	1	1	1	1
group_2507	1	1	1	1	1	1
pyrF	1	1	1	1	1	1
asd	1	1	1	1	1	1
purL	1	1	1	1	1	1
group_2511	1	1	1	1	1	1
group_2512	1	1	1	1	1	1
hmp	1	1	1	1	1	1
grpE	1	1	1	1	1	1
mvaS	1	1	1	1	1	1
mnhE1	1	1	1	1	1	1
capB	1	1	1	1	1	1
group_2518	1	1	1	1	1	1
ahpF	1	1	1	1	1	1
ahlD	1	1	1	1	1	1
mepA_1	1	1	1	1	1	1
spoVB	1	1	1	1	1	1
prkC	1	1	1	1	1	1
pbuG	1	1	1	1	1	1
nsaR	1	1	1	1	1	1
bshA	1	1	1	1	1	1
xseA	1	1	1	1	1	1
treP_1	1	1	1	1	1	1
pdxS	1	1	1	1	1	1
queE	1	1	1	1	1	1
glpF	1	1	1	1	1	1
dcuA	1	1	1	1	1	1
atpA	1	1	1	1	1	1
ung	1	1	1	1	1	1
rnr	1	1	1	1	1	1
murJ	1	1	1	1	1	1
uidA	1	1	1	1	1	1
ileS	1	1	1	1	1	1
lipA	1	1	1	1	1	1
rny	1	1	1	1	1	1
group_2540	1	1	1	1	1	1
group_2544	1	1	1	1	1	1
group_2545	1	1	1	1	1	1
moaC	1	1	1	1	1	1
rplL	1	1	1	1	1	1
group_2548	1	1	1	1	1	1
topA	1	1	1	1	1	1
nrdD	1	1	1	1	1	1
sirC	1	1	1	1	1	1
tcaA_2	1	1	1	1	1	1
gcvPA	1	1	1	1	1	1
rpsA	1	1	1	1	1	1
korB	1	1	1	1	1	1
moeA	1	1	1	1	1	1
mnhA1	1	1	1	1	1	1
mutL	1	1	1	1	1	1
tcaA_1	1	1	1	1	1	1
hutU	1	1	1	1	1	1
fmt	1	1	1	1	1	1
dnaN	1	1	1	1	1	1
glcK	1	1	1	1	1	1
garK_2	1	1	1	1	1	1
potD	1	1	1	1	1	1
group_2566	1	1	1	1	1	1
rplGA	1	1	1	1	1	1
rlmL	1	1	1	1	1	1
group_2569	1	1	1	1	1	1
araB_2	1	1	1	1	1	1
mrpA	1	1	1	1	1	1
group_2571	1	1	1	1	1	1
group_2572	1	1	1	1	1	1
rnz	1	1	1	1	1	1
wbgU	1	1	1	1	1	1
yfhP	1	1	1	1	1	1
infC	1	1	1	1	1	1
group_2577	1	1	1	1	1	1
group_2578	1	1	1	1	1	1
abgT	1	1	1	1	1	1
gtaB_2	1	1	1	1	1	1
group_2581	1	1	1	1	1	1
group_2582	1	1	1	1	1	1
guaB_2	1	1	1	1	1	1
hrcA	1	1	1	1	1	1
group_2585	1	1	1	1	1	1
recF	1	1	1	1	1	1
mleN_1	1	1	1	1	1	1
isaA_2	1	1	1	1	1	1
groEL	1	1	1	1	1	1
tarJ_2	1	1	1	1	1	1
group_2590	1	1	1	1	1	1
metQ	1	1	1	1	1	1
ytrB_2	1	1	1	1	1	1
arlS	1	1	1	1	1	1
mhqA_2	1	1	1	1	1	1
yqfL_2	1	1	1	1	1	1
femA_3	1	1	1	1	1	1
group_2597	1	1	1	1	1	1
kipA_1	1	1	1	1	1	1
ywlC	1	1	1	1	1	1
opuD_1	1	1	1	1	1	1
prfB	1	1	1	1	1	1
ldh	1	1	1	1	1	1
acpS	1	1	1	1	1	1
ipdC	1	1	1	1	1	1
metE	1	1	1	1	1	1
group_2606	1	1	1	1	1	1
group_2607	1	1	1	1	1	1
group_2608	1	1	1	1	1	1
group_2609	1	1	1	1	1	1
pyrP	1	1	1	1	1	1
yvgN_3	1	1	1	1	1	1
pepF1_2	1	1	1	1	1	1
adk	1	1	1	1	1	1
ywiB	1	1	1	1	1	1
group_2615	1	1	1	1	1	1
rlmH	1	1	1	1	1	1
malL	1	1	1	1	1	1
qoxB	1	1	1	1	1	1
pgk	1	1	1	1	1	1
addB	1	1	1	1	1	1
yiiM	1	1	1	1	1	1
hpf	1	1	1	1	1	1
coaBC	1	1	1	1	1	1
nth_1	1	1	1	1	1	1
group_2625	1	1	1	1	1	1
group_2626	1	1	1	1	1	1
group_2627	1	1	1	1	1	1
group_2628	1	1	1	1	1	1
cysS	1	1	1	1	1	1
group_263	1	1	1	1	1	1
rpe	1	1	1	1	1	1
group_2631	1	1	1	1	1	1
pheS	1	1	1	1	1	1
yidC_2	1	1	1	1	1	1
cca	1	1	1	1	1	1
luxS	1	1	1	1	1	1
iucC_1	1	1	1	1	1	1
group_2637	1	1	1	1	1	1
gntR	1	1	1	1	1	1
hemA	1	1	1	1	1	1
pyrH	1	1	1	1	1	1
cpdB_2	1	1	1	1	1	1
pheA	1	1	1	1	1	1
metXA	1	1	1	1	1	1
tdk	1	1	1	1	1	1
group_2645	1	1	1	1	1	1
fbp	1	1	1	1	1	1
artQ	1	1	1	1	1	1
group_2648	1	1	1	1	1	1
group_2649	1	1	1	1	1	1
splF	1	1	1	1	1	1
tcyC	1	1	1	1	1	1
group_2651	1	1	1	1	1	1
fepC	1	1	1	1	1	1
yclM	1	1	1	1	1	1
parE	1	1	1	1	1	1
fmdA	1	1	1	1	1	1
fecE	1	1	1	1	1	1
lipL	1	1	1	1	1	1
aldA_1	1	1	1	1	1	1
group_2659	1	1	1	1	1	1
group_2660	1	1	1	1	1	1
group_2661	1	1	1	1	1	1
tag	1	1	1	1	1	1
group_2663	1	1	1	1	1	1
group_2664	1	1	1	1	1	1
mcsB	1	1	1	1	1	1
nrnA	1	1	1	1	1	1
narT	1	1	1	1	1	1
hpt	1	1	1	1	1	1
phnE_2	1	1	1	1	1	1
tarF	1	1	1	1	1	1
group_2670	1	1	1	1	1	1
ydhP	1	1	1	1	1	1
cdsA	1	1	1	1	1	1
flp	1	1	1	1	1	1
group_2674	1	1	1	1	1	1
acuA	1	1	1	1	1	1
aroA_2	1	1	1	1	1	1
ilvB	1	1	1	1	1	1
mvaA	1	1	1	1	1	1
yacL	1	1	1	1	1	1
thiD	1	1	1	1	1	1
menA	1	1	1	1	1	1
clpC	1	1	1	1	1	1
potA	1	1	1	1	1	1
dtd3	1	1	1	1	1	1
tcyP	1	1	1	1	1	1
group_2686	1	1	1	1	1	1
mnhD1_1	1	1	1	1	1	1
emrY_2	1	1	1	1	1	1
group_2689	1	1	1	1	1	1
group_269	1	1	1	1	1	1
metC	1	1	1	1	1	1
plsY	1	1	1	1	1	1
group_2692	1	1	1	1	1	1
group_2693	1	1	1	1	1	1
group_2694	1	1	1	1	1	1
mprF	1	1	1	1	1	1
secA	1	1	1	1	1	1
group_2697	1	1	1	1	1	1
group_2698	1	1	1	1	1	1
group_2699	1	1	1	1	1	1
group_2700	1	1	1	1	1	1
ytpP	1	1	1	1	1	1
mraY	1	1	1	1	1	1
group_2703	1	1	1	1	1	1
group_2704	1	1	1	1	1	1
thrS	1	1	1	1	1	1
whiA	1	1	1	1	1	1
femB	1	1	1	1	1	1
atpD	1	1	1	1	1	1
ssaA2_4	1	1	1	1	1	1
dltA	1	1	1	1	1	1
yhfP	1	1	1	1	1	1
secA1	1	1	1	1	1	1
hisS	1	1	1	1	1	1
group_2714	1	1	1	1	1	1
gsiD_2	1	1	1	1	1	1
msrR	1	1	1	1	1	1
glmS	1	1	1	1	1	1
yjlD	1	1	1	1	1	1
yfiC	1	1	1	1	1	1
yciC_3	1	1	1	1	1	1
group_2720	1	1	1	1	1	1
purB	1	1	1	1	1	1
tpx	1	1	1	1	1	1
polC	1	1	1	1	1	1
ideR	1	1	1	1	1	1
trpD	1	1	1	1	1	1
uvrB_2	1	1	1	1	1	1
aroE	1	1	1	1	1	1
opuBB	1	1	1	1	1	1
efeN	1	1	1	1	1	1
group_273	1	1	1	1	1	1
murB	1	1	1	1	1	1
sepF	1	1	1	1	1	1
rsuA	1	1	1	1	1	1
yacP	1	1	1	1	1	1
rlmI	1	1	1	1	1	1
gltS	1	1	1	1	1	1
group_2736	1	1	1	1	1	1
group_2737	1	1	1	1	1	1
ansB	1	1	1	1	1	1
group_2739	1	1	1	1	1	1
group_274	1	1	1	1	1	1
rpsI	1	1	1	1	1	1
sarZ	1	1	1	1	1	1
mutS_2	1	1	1	1	1	1
est_1	1	1	1	1	1	1
group_2744	1	1	1	1	1	1
group_2745	1	1	1	1	1	1
cbiX	1	1	1	1	1	1
bmrA	1	1	1	1	1	1
ycnI	1	1	1	1	1	1
hemH	1	1	1	1	1	1
mdlD	1	1	1	1	1	1
group_2751	1	1	1	1	1	1
yifK	1	1	1	1	1	1
hisC	1	1	1	1	1	1
pnp	1	1	1	1	1	1
gcvT	1	1	1	1	1	1
gatA	1	1	1	1	1	1
group_2757	1	1	1	1	1	1
group_2758	1	1	1	1	1	1
acuC	1	1	1	1	1	1
yknY	1	1	1	1	1	1
modB	1	1	1	1	1	1
group_2761	1	1	1	1	1	1
group_2762	1	1	1	1	1	1
cycA_2	1	1	1	1	1	1
citN	1	1	1	1	1	1
phrA	1	1	1	1	1	1
ltaS	1	1	1	1	1	1
cspA_3	1	1	1	1	1	1
gpsA	1	1	1	1	1	1
nadE	1	1	1	1	1	1
group_2771	1	1	1	1	1	1
group_2772	1	1	1	1	1	1
group_2773	1	1	1	1	1	1
agrA	1	1	1	1	1	1
mnmA	1	1	1	1	1	1
group_2776	1	1	1	1	1	1
lysS	1	1	1	1	1	1
group_2778	1	1	1	1	1	1
copA	1	1	1	1	1	1
betA	1	1	1	1	1	1
cysI	1	1	1	1	1	1
group_2782	1	1	1	1	1	1
ytrA	1	1	1	1	1	1
putP	1	1	1	1	1	1
atl_2	1	1	1	1	1	1
group_2786	1	1	1	1	1	1
treR	1	1	1	1	1	1
gpm2	1	1	1	1	1	1
iscS_1	1	1	1	1	1	1
ftsA	1	1	1	1	1	1
ygaZ	1	1	1	1	1	1
pdhD	1	1	1	1	1	1
group_2793	1	1	1	1	1	1
purC	1	1	1	1	1	1
mazG	1	1	1	1	1	1
hemY	1	1	1	1	1	1
queH	1	1	1	1	1	1
serA	1	1	1	1	1	1
yqgN	1	1	1	1	1	1
ppx	1	1	1	1	1	1
group_2801	1	1	1	1	1	1
group_2802	1	1	1	1	1	1
addA	1	1	1	1	1	1
arcB_2	1	1	1	1	1	1
group_2805	1	1	1	1	1	1
group_2806	1	1	1	1	1	1
yxeP_4	1	1	1	1	1	1
rbsK/rbiA	1	1	1	1	1	1
htrA	1	1	1	1	1	1
brnQ_2	1	1	1	1	1	1
group_2811	1	1	1	1	1	1
vraR_1	1	1	1	1	1	1
ribBA	1	1	1	1	1	1
group_2814	1	1	1	1	1	1
gltB_1	1	1	1	1	1	1
trpB	1	1	1	1	1	1
comFA	1	1	1	1	1	1
odh	1	1	1	1	1	1
pdhA	1	1	1	1	1	1
rlmN	1	1	1	1	1	1
pheT	1	1	1	1	1	1
group_2822	1	1	1	1	1	1
infB	1	1	1	1	1	1
cpdB_1	1	1	1	1	1	1
group_2825	1	1	1	1	1	1
dapA	1	1	1	1	1	1
nagE	1	1	1	1	1	1
bceB_1	1	1	1	1	1	1
cysE	1	1	1	1	1	1
ribF	1	1	1	1	1	1
bdbD	1	1	1	1	1	1
ldhD_2	1	1	1	1	1	1
group_2833	1	1	1	1	1	1
sigS	1	1	1	1	1	1
pchA	1	1	1	1	1	1
korA	1	1	1	1	1	1
prmC	1	1	1	1	1	1
yycH	1	1	1	1	1	1
recQ_2	1	1	1	1	1	1
ydjM	1	1	1	1	1	1
eutD	1	1	1	1	1	1
btuF	1	1	1	1	1	1
pyk	1	1	1	1	1	1
xerD_3	1	1	1	1	1	1
group_2845	1	1	1	1	1	1
group_2846	1	1	1	1	1	1
suhB_2	1	1	1	1	1	1
nuoL	1	1	1	1	1	1
zur	1	1	1	1	1	1
rplX	1	1	1	1	1	1
phoR	1	1	1	1	1	1
ythA	1	1	1	1	1	1
hflX	1	1	1	1	1	1
group_2854	1	1	1	1	1	1
lacC_2	1	1	1	1	1	1
group_2856	1	1	1	1	1	1
arcC2	1	1	1	1	1	1
rsmH	1	1	1	1	1	1
group_2859	1	1	1	1	1	1
dnaD	1	1	1	1	1	1
yloA	1	1	1	1	1	1
pepS	1	1	1	1	1	1
fumC	1	1	1	1	1	1
yfmC	1	1	1	1	1	1
group_2865	1	1	1	1	1	1
group_2866	1	1	1	1	1	1
cdd	1	1	1	1	1	1
catE_2	1	1	1	1	1	1
emrB_1	1	1	1	1	1	1
group_2870	1	1	1	1	1	1
ftsY	1	1	1	1	1	1
rob	1	1	1	1	1	1
group_2873	1	1	1	1	1	1
group_2874	1	1	1	1	1	1
dltD	1	1	1	1	1	1
dnaC_1	1	1	1	1	1	1
folE2	1	1	1	1	1	1
rsmB	1	1	1	1	1	1
gcvPB	1	1	1	1	1	1
mnhB1	1	1	1	1	1	1
ctaB2	1	1	1	1	1	1
group_2882	1	1	1	1	1	1
mfd	1	1	1	1	1	1
queG	1	1	1	1	1	1
fabF	1	1	1	1	1	1
sucA	1	1	1	1	1	1
yutF	1	1	1	1	1	1
mutS2	1	1	1	1	1	1
glpQ_1	1	1	1	1	1	1
group_2890	1	1	1	1	1	1
group_2891	1	1	1	1	1	1
scpB	1	1	1	1	1	1
group_2893	1	1	1	1	1	1
trpS	1	1	1	1	1	1
ybhR	1	1	1	1	1	1
aroK	1	1	1	1	1	1
ecfT	1	1	1	1	1	1
ytnP	1	1	1	1	1	1
nirC	1	1	1	1	1	1
sdrC	1	1	1	1	1	1
sspB	1	1	1	1	1	1
recX	1	1	1	1	1	1
group_2902	1	1	1	1	1	1
group_2903	1	1	1	1	1	1
glmU	1	1	1	1	1	1
group_2905	1	1	1	1	1	1
dapE_3	1	1	1	1	1	1
recN	1	1	1	1	1	1
aroD	1	1	1	1	1	1
butA_2	1	1	1	1	1	1
purS	1	1	1	1	1	1
thiO	1	1	1	1	1	1
bmr3	1	1	1	1	1	1
group_2913	1	1	1	1	1	1
group_2914	1	1	1	1	1	1
argC	1	1	1	1	1	1
group_2916	1	1	1	1	1	1
group_2917	1	1	1	1	1	1
group_2918	1	1	1	1	1	1
group_2919	1	1	1	1	1	1
group_2920	1	1	1	1	1	1
asp2	1	1	1	1	1	1
purQ	1	1	1	1	1	1
ykoE	1	1	1	1	1	1
yecD	1	1	1	1	1	1
tsf	1	1	1	1	1	1
rplO	1	1	1	1	1	1
nadD	1	1	1	1	1	1
lpd_1	1	1	1	1	1	1
lgt	1	1	1	1	1	1
menH_1	1	1	1	1	1	1
murF_1	1	1	1	1	1	1
lytC	1	1	1	1	1	1
nikA_2	1	1	1	1	1	1
yhdG_2	1	1	1	1	1	1
dck	1	1	1	1	1	1
group_2936	1	1	1	1	1	1
group_2937	1	1	1	1	1	1
yxeI	1	1	1	1	1	1
xpt	1	1	1	1	1	1
kdgK	1	1	1	1	1	1
group_2941	1	1	1	1	1	1
ydaD	1	1	1	1	1	1
group_2943	1	1	1	1	1	1
group_2944	1	1	1	1	1	1
group_2945	1	1	1	1	1	1
fetA	1	1	1	1	1	1
exuT	1	1	1	1	1	1
emrB_2	1	1	1	1	1	1
bcr_2	1	1	1	1	1	1
prmA	1	1	1	1	1	1
group_2951	1	1	1	1	1	1
group_2952	1	1	1	1	1	1
fabD	1	1	1	1	1	1
group_2954	1	1	1	1	1	1
ywqN	1	1	1	1	1	1
cynR_2	1	1	1	1	1	1
znuA	1	1	1	1	1	1
zapA	1	1	1	1	1	1
rbgA	1	1	1	1	1	1
clpP	1	1	1	1	1	1
group_2961	1	1	1	1	1	1
group_2962	1	1	1	1	1	1
kipI_1	1	1	1	1	1	1
group_2964	1	1	1	1	1	1
moaD	1	1	1	1	1	1
rluB	1	1	1	1	1	1
menH_2	1	1	1	1	1	1
group_2968	1	1	1	1	1	1
sat	1	1	1	1	1	1
group_2970	1	1	1	1	1	1
group_2971	1	1	1	1	1	1
relJ	1	1	1	1	1	1
xerC	1	1	1	1	1	1
yjdJ	1	1	1	1	1	1
dus	1	1	1	1	1	1
group_2976	1	1	1	1	1	1
group_2977	1	1	1	1	1	1
group_2978	1	1	1	1	1	1
yvgN_2	1	1	1	1	1	1
group_2980	1	1	1	1	1	1
yxdM	1	1	1	1	1	1
group_2982	1	1	1	1	1	1
mccA	1	1	1	1	1	1
group_2984	1	1	1	1	1	1
thiN	1	1	1	1	1	1
group_2986	1	1	1	1	1	1
group_2987	1	1	1	1	1	1
hssR	1	1	1	1	1	1
group_2989	1	1	1	1	1	1
group_2990	1	1	1	1	1	1
cysA	1	1	1	1	1	1
murG	1	1	1	1	1	1
feuB	1	1	1	1	1	1
lacB	1	1	1	1	1	1
asp3	1	1	1	1	1	1
group_2996	1	1	1	1	1	1
group_2997	1	1	1	1	1	1
group_2998	1	1	1	1	1	1
group_2999	1	1	1	1	1	1
oppD_2	1	1	1	1	1	1
group_3001	1	1	1	1	1	1
noc	1	1	1	1	1	1
group_3003	1	1	1	1	1	1
group_3004	1	1	1	1	1	1
group_3005	1	1	1	1	1	1
group_3006	1	1	1	1	1	1
isaB_3	1	1	1	1	1	1
group_3008	1	1	1	1	1	1
ydeN	1	1	1	1	1	1
cocE	1	1	1	1	1	1
trpF	1	1	1	1	1	1
pdhC_3	1	1	1	1	1	1
argD	1	1	1	1	1	1
leuC	1	1	1	1	1	1
ysdC_2	1	1	1	1	1	1
group_3016	1	1	1	1	1	1
cynR_3	1	1	1	1	1	1
rpsP	1	1	1	1	1	1
norB_2	1	1	1	1	1	1
group_3020	1	1	1	1	1	1
ydaG	1	1	1	1	1	1
ypcP	1	1	1	1	1	1
rplF	1	1	1	1	1	1
group_3024	1	1	1	1	1	1
group_3025	1	1	1	1	1	1
group_3026	1	1	1	1	1	1
rarD	1	1	1	1	1	1
group_3028	1	1	1	1	1	1
gsiD_1	1	1	1	1	1	1
ywqE	1	1	1	1	1	1
group_3031	1	1	1	1	1	1
group_3032	1	1	1	1	1	1
rpsN_2	1	1	1	1	1	1
group_3034	1	1	1	1	1	1
rpsS	1	1	1	1	1	1
feoB	1	1	1	1	1	1
yxeP_1	1	1	1	1	1	1
folP	1	1	1	1	1	1
group_3039	1	1	1	1	1	1
thiM	1	1	1	1	1	1
group_3041	1	1	1	1	1	1
group_3042	1	1	1	1	1	1
dgk	1	1	1	1	1	1
group_3044	1	1	1	1	1	1
mcsA	1	1	1	1	1	1
yccX	1	1	1	1	1	1
mccB	1	1	1	1	1	1
uvrB_1	1	1	1	1	1	1
bceA_1	1	1	1	1	1	1
kdgA	1	1	1	1	1	1
group_3051	1	1	1	1	1	1
group_3052	1	1	1	1	1	1
cdr	1	1	1	1	1	1
yvdD	1	1	1	1	1	1
mnhF1	1	1	1	1	1	1
pgsA	1	1	1	1	1	1
yfiZ	1	1	1	1	1	1
group_3058	1	1	1	1	1	1
thyA	1	1	1	1	1	1
lacR	1	1	1	1	1	1
pdxT	1	1	1	1	1	1
group_3062	1	1	1	1	1	1
znuB	1	1	1	1	1	1
group_3064	1	1	1	1	1	1
group_3065	1	1	1	1	1	1
cobQ	1	1	1	1	1	1
group_3067	1	1	1	1	1	1
leuD	1	1	1	1	1	1
group_3069	1	1	1	1	1	1
group_3070	1	1	1	1	1	1
rimP	1	1	1	1	1	1
group_3072	1	1	1	1	1	1
group_3073	1	1	1	1	1	1
group_3074	1	1	1	1	1	1
cls_2	1	1	1	1	1	1
group_3076	1	1	1	1	1	1
group_3077	1	1	1	1	1	1
tadA_2	1	1	1	1	1	1
fabI	1	1	1	1	1	1
group_3080	1	1	1	1	1	1
ctsR	1	1	1	1	1	1
fatC	1	1	1	1	1	1
group_3083	1	1	1	1	1	1
gph_2	1	1	1	1	1	1
group_3085	1	1	1	1	1	1
iucC_2	1	1	1	1	1	1
sbcD	1	1	1	1	1	1
group_3090	1	1	1	1	1	1
fapR	1	1	1	1	1	1
tsaB	1	1	1	1	1	1
group_3093	1	1	1	1	1	1
accB_2	1	1	1	1	1	1
group_3095	1	1	1	1	1	1
group_3096	1	1	1	1	1	1
tal	1	1	1	1	1	1
group_3098	1	1	1	1	1	1
group_3099	1	1	1	1	1	1
ushA	1	1	1	1	1	1
cysC	1	1	1	1	1	1
group_3101	1	1	1	1	1	1
gtf1	1	1	1	1	1	1
group_3103	1	1	1	1	1	1
recQ_1	1	1	1	1	1	1
mlhB	1	1	1	1	1	1
group_3106	1	1	1	1	1	1
rnmV	1	1	1	1	1	1
ureG	1	1	1	1	1	1
group_3109	1	1	1	1	1	1
ppaX	1	1	1	1	1	1
divIC	1	1	1	1	1	1
group_3112	1	1	1	1	1	1
bshC	1	1	1	1	1	1
nikB_1	1	1	1	1	1	1
mnaT	1	1	1	1	1	1
group_3116	1	1	1	1	1	1
cydD	1	1	1	1	1	1
yagU	1	1	1	1	1	1
glpQ_2	1	1	1	1	1	1
moeB_1	1	1	1	1	1	1
rsmD	1	1	1	1	1	1
tilS	1	1	1	1	1	1
actIII	1	1	1	1	1	1
yciC_2	1	1	1	1	1	1
ylmB	1	1	1	1	1	1
group_3126	1	1	1	1	1	1
group_3127	1	1	1	1	1	1
group_3128	1	1	1	1	1	1
mrnC	1	1	1	1	1	1
cpnA_1	1	1	1	1	1	1
bacF	1	1	1	1	1	1
group_3132	1	1	1	1	1	1
group_3133	1	1	1	1	1	1
dnaA	1	1	1	1	1	1
group_3135	1	1	1	1	1	1
yidC_1	1	1	1	1	1	1
group_3137	1	1	1	1	1	1
group_3138	1	1	1	1	1	1
yycI	1	1	1	1	1	1
group_3140	1	1	1	1	1	1
nikE_2	1	1	1	1	1	1
polX	1	1	1	1	1	1
group_3143	1	1	1	1	1	1
rpmD	1	1	1	1	1	1
phnE_1	1	1	1	1	1	1
group_3146	1	1	1	1	1	1
nagB_2	1	1	1	1	1	1
group_3148	1	1	1	1	1	1
lip_2	1	1	1	1	1	1
thiE	1	1	1	1	1	1
nagB_1	1	1	1	1	1	1
group_3152	1	1	1	1	1	1
group_3153	1	1	1	1	1	1
group_3154	1	1	1	1	1	1
group_3155	1	1	1	1	1	1
sceD	1	1	1	1	1	1
group_3157	1	1	1	1	1	1
group_3158	1	1	1	1	1	1
arsC	1	1	1	1	1	1
ydaF	1	1	1	1	1	1
group_3161	1	1	1	1	1	1
group_3162	1	1	1	1	1	1
sspA	1	1	1	1	1	1
hrtA	1	1	1	1	1	1
group_3165	1	1	1	1	1	1
group_3166	1	1	1	1	1	1
metP	1	1	1	1	1	1
group_3168	1	1	1	1	1	1
rot	1	1	1	1	1	1
group_3170	1	1	1	1	1	1
group_3171	1	1	1	1	1	1
spsB_2	1	1	1	1	1	1
group_3173	1	1	1	1	1	1
group_3174	1	1	1	1	1	1
speA	1	1	1	1	1	1
group_3176	1	1	1	1	1	1
group_3177	1	1	1	1	1	1
group_3178	1	1	1	1	1	1
group_3179	1	1	1	1	1	1
pepA_1	1	1	1	1	1	1
atpH	1	1	1	1	1	1
group_3182	1	1	1	1	1	1
fur	1	1	1	1	1	1
folB	1	1	1	1	1	1
ebpS	1	1	1	1	1	1
acoA	1	1	1	1	1	1
group_3187	1	1	1	1	1	1
butA_1	1	1	1	1	1	1
group_3189	1	1	1	1	1	1
inhA	1	1	1	1	1	1
group_3191	1	1	1	1	1	1
group_3192	1	1	1	1	1	1
tagF_3	1	1	1	1	1	1
hemE	1	1	1	1	1	1
rnhA	1	1	1	1	1	1
group_3196	1	1	1	1	1	1
group_3197	1	1	1	1	1	1
group_3198	1	1	1	1	1	1
hemN	1	1	1	1	1	1
group_3200	1	1	1	1	1	1
glpQ_3	1	1	1	1	1	1
paiB	1	1	1	1	1	1
dtd	1	1	1	1	1	1
czcD_2	1	1	1	1	1	1
ltaE	1	1	1	1	1	1
luxA	1	1	1	1	1	1
coiA	1	1	1	1	1	1
tenI	1	1	1	1	1	1
birA	1	1	1	1	1	1
azoR1	1	1	1	1	1	1
dapE_1	1	1	1	1	1	1
group_3212	1	1	1	1	1	1
psiE	1	1	1	1	1	1
yoeB	1	1	1	1	1	1
maa	1	1	1	1	1	1
group_345	1	1	1	1	1	1
degA	1	1	1	1	1	1
group_347	1	1	1	1	1	1
ybhF	1	1	1	1	1	1
group_349	1	1	1	1	1	1
group_350	1	1	1	1	1	1
group_351	1	1	1	1	1	1
group_352	1	1	1	1	1	1
mhqA_1	1	1	1	1	1	1
nikB_2	1	1	1	1	1	1
yxeO_1	1	1	1	1	1	1
catD_1	1	1	1	1	1	1
dacA_1	1	1	1	1	1	1
group_365	1	1	1	1	1	1
arnA	1	1	1	1	1	1
pcp	1	1	1	1	1	1
group_369	1	1	1	1	1	1
sspC	1	1	1	1	1	1
group_371	1	1	1	1	1	1
group_372	1	1	1	1	1	1
group_373	1	1	1	1	1	1
group_374	1	1	1	1	1	1
nrdG	1	1	1	1	1	1
group_376	1	1	1	1	1	1
norB_1	1	1	1	1	1	1
group_378	1	1	1	1	1	1
alsS	1	1	1	1	1	1
aldC	1	1	1	1	1	1
group_381	1	1	1	1	1	1
group_382	1	1	1	1	1	1
group_383	1	1	1	1	1	1
adh	1	1	1	1	1	1
group_385	1	1	1	1	1	1
xylB_1	1	1	1	1	1	1
group_387	1	1	1	1	1	1
group_388	1	1	1	1	1	1
phzF	1	1	1	1	1	1
narZ	1	1	1	1	1	1
group_390	1	1	1	1	1	1
gntT	1	1	1	1	1	1
nudG	1	1	1	1	1	1
group_393	1	1	1	1	1	1
sdpR	1	1	1	1	1	1
cpdA	1	1	1	1	1	1
group_396	1	1	1	1	1	1
bcr_1	1	1	1	1	1	1
garK_1	1	1	1	1	1	1
group_399	1	1	1	1	1	1
gsiB	1	1	1	1	1	1
group_401	1	1	1	1	1	1
group_402	1	1	1	1	1	1
ycnJ	1	1	1	1	1	1
group_404	1	1	1	1	1	1
group_405	1	1	1	1	1	1
group_406	1	1	1	1	1	1
group_407	1	1	1	1	1	1
group_408	1	1	1	1	1	1
ureE	1	1	1	1	1	1
nreB	1	1	1	1	1	1
tcyJ	1	1	1	1	1	1
lacC_1	1	1	1	1	1	1
group_412	1	1	1	1	1	1
group_413	1	1	1	1	1	1
group_414	1	1	1	1	1	1
group_415	1	1	1	1	1	1
[truncated: 1,215 more rows]
