# Supplementary material for: Whole genome sequence and comparative genome analyses of multi-resistant Staphylococcus warneri GD01 isolated from a diseased pig in China
Source: PLoS One. 2020 May 22;15(5):e0233363. doi: 10.1371/journal.pone.0233363 (PMC7244159; doi:10.1371/journal.pone.0233363)
Supplement: S3 Table — (XLSX) [file pone.0233363.s003.xlsx]

## Sheet: Table S3
KEGG functional module		Completeness	Genes in GD01
ID	Description		Number of Genes	Locus tag
M00001	Glycolysis (Embden-Meyerhof pathway), glucose => pyruvate	complete	15	EOJ31_1321;EOJ31_1838,p1GD01_0016;EOJ31_1186;EOJ31_0297;EOJ31_0782;EOJ31_1945;EOJ31_1196,EOJ31_1947;EOJ31_1946;EOJ31_0478,EOJ31_2324;EOJ31_1944;EOJ31_1943;EOJ31_1187;
M00002	Glycolysis, core module involving three-carbon compounds	complete	9	EOJ31_1945;EOJ31_1196,EOJ31_1947;EOJ31_1946;EOJ31_0478,EOJ31_2324;EOJ31_1944;EOJ31_1943;EOJ31_1187;
M00003	Gluconeogenesis, oxaloacetate => fructose-6P	complete	12	EOJ31_1099;EOJ31_1943;EOJ31_0478,EOJ31_2324;EOJ31_1944;EOJ31_1946;EOJ31_1196,EOJ31_1947;EOJ31_1945;EOJ31_0297;EOJ31_0782;EOJ31_0396;
M00307	Pyruvate oxidation, pyruvate => acetyl-CoA	complete	7	EOJ31_1728;EOJ31_1727;EOJ31_0423,EOJ31_1726;EOJ31_0420,EOJ31_1351,EOJ31_1725;
M00009	Citrate cycle (TCA cycle, Krebs cycle)	complete	19	EOJ31_1189;EOJ31_1499;EOJ31_1190;EOJ31_1437;EOJ31_1438;EOJ31_0420,EOJ31_1351,EOJ31_1725;EOJ31_1557;EOJ31_1556;EOJ31_1599;EOJ31_1600;EOJ31_1682;EOJ31_1681;EOJ31_1683;EOJ31_0992;EOJ31_2029;EOJ31_0292,EOJ31_0543;
M00010	Citrate cycle, first carbon oxidation, oxaloacetate => 2-oxoglutarate	complete	3	EOJ31_1189;EOJ31_1499;EOJ31_1190;
M00011	Citrate cycle, second carbon oxidation, 2-oxoglutarate => oxaloacetate	complete	16	EOJ31_1437;EOJ31_1438;EOJ31_0420,EOJ31_1351,EOJ31_1725;EOJ31_1557;EOJ31_1556;EOJ31_1599;EOJ31_1600;EOJ31_1682;EOJ31_1681;EOJ31_1683;EOJ31_0992;EOJ31_2029;EOJ31_0292,EOJ31_0543;
M00004	Pentose phosphate pathway (Pentose phosphate cycle)	complete	10	EOJ31_1362;EOJ31_0894;EOJ31_1359,p1GD01_0017;EOJ31_1624;EOJ31_0575;EOJ31_1507;EOJ31_1106;EOJ31_1838,p1GD01_0016;
M00006	Pentose phosphate pathway, oxidative phase, glucose 6P => ribulose 5P	complete	4	EOJ31_1362;EOJ31_0894;EOJ31_1359,p1GD01_0017;
M00007	Pentose phosphate pathway, non-oxidative phase, fructose 6P => ribose 5P	complete	4	EOJ31_1507;EOJ31_1106;EOJ31_1624;EOJ31_0575;
M00580	Pentose phosphate pathway, archaea, fructose 6P => ribose 5P	complete	5	EOJ31_2147,p1GD01_0014;EOJ31_2148,p1GD01_0015;EOJ31_0575;
M00005	PRPP biosynthesis, ribose 5P => PRPP	complete	1	EOJ31_2241;
M00008	Entner-Doudoroff pathway, glucose-6P => glyceraldehyde-3P + pyruvate	1 block missing	3	EOJ31_1362;EOJ31_0894;EOJ31_2374;
M00308	Semi-phosphorylative Entner-Doudoroff pathway, gluconate => glycerate-3P	1 block missing	5	EOJ31_2373;EOJ31_2374;EOJ31_1196,EOJ31_1947;EOJ31_1946;
M00631	D-Galacturonate degradation (bacteria), D-galacturonate => pyruvate + D-glyceraldehyde 3P	2 blocks missing	3	EOJ31_2371;EOJ31_2373;EOJ31_2374;
M00061	D-Glucuronate degradation, D-glucuronate => pyruvate + D-glyceraldehyde 3P	1 block missing	4	EOJ31_2371;EOJ31_2370;EOJ31_2373;EOJ31_2374;
M00632	Galactose degradation, Leloir pathway, galactose => alpha-D-glucose-1P	2 blocks missing	2	EOJ31_0573;EOJ31_2282;
M00854	Glycogen biosynthesis, glucose-1P => glycogen/starch	2 blocks missing	2	EOJ31_0167,EOJ31_0413;
M00855	Glycogen degradation, glycogen => glucose-6P	2 blocks missing	1	EOJ31_0417;
M00549	Nucleotide sugar biosynthesis, glucose => UDP-glucose	complete	4	EOJ31_1321;EOJ31_0417;EOJ31_0167,EOJ31_0413;
M00012	Glyoxylate cycle	2 blocks missing	3	EOJ31_1189;EOJ31_1499;EOJ31_2029;
M00166	Reductive pentose phosphate cycle, ribulose-5P => glyceraldehyde-3P	2 blocks missing	3	EOJ31_1946;EOJ31_1196,EOJ31_1947;
M00167	Reductive pentose phosphate cycle, glyceraldehyde-3P => ribulose-5P	1 block missing	8	EOJ31_0297;EOJ31_0782;EOJ31_0396;EOJ31_1507;EOJ31_0297;EOJ31_0782;EOJ31_1507;EOJ31_0575;
M00168	CAM (Crassulacean acid metabolism), dark	1 block missing	1	EOJ31_2029;
M00169	CAM (Crassulacean acid metabolism), light	1 block missing	1	EOJ31_0290;
M00173	Reductive citrate cycle (Arnon-Buchanan cycle)	2 blocks missing	13	EOJ31_0290;EOJ31_1707;EOJ31_2029;EOJ31_0992;EOJ31_1682;EOJ31_1681;EOJ31_1683;EOJ31_1599;EOJ31_1600;EOJ31_1557;EOJ31_1556;EOJ31_1190;EOJ31_1499;
M00579	Phosphate acetyltransferase-acetate kinase pathway, acetyl-CoA => acetate	complete	2	EOJ31_2132;EOJ31_1174;
M00345	Formaldehyde assimilation, ribulose monophosphate pathway	complete	6	EOJ31_2148,p1GD01_0015;EOJ31_2147,p1GD01_0014;EOJ31_1186;EOJ31_0782;
M00530	Dissimilatory nitrate reduction, nitrate => ammonia	complete	5	EOJ31_0498;EOJ31_0499;EOJ31_0501;EOJ31_0495;EOJ31_0496;
M00804	Complete nitrification, comammox, ammonia => nitrite => nitrate	2 blocks missing	2	EOJ31_0498;EOJ31_0499;
M00176	Assimilatory sulfate reduction, sulfate => H2S	complete	6	EOJ31_0273;EOJ31_0274;EOJ31_0274;EOJ31_0267;EOJ31_0268;EOJ31_0269;
M00596	Dissimilatory sulfate reduction, sulfate => H2S	2 blocks missing	1	EOJ31_0273;
M00082	Fatty acid biosynthesis, initiation	complete	8	EOJ31_1266,EOJ31_1342;EOJ31_1267,EOJ31_1343;EOJ31_1185;EOJ31_1184;EOJ31_1616;EOJ31_1824;
M00083	Fatty acid biosynthesis, elongation	complete	6	EOJ31_1823;EOJ31_1566,EOJ31_1615;EOJ31_0808;EOJ31_1802;EOJ31_0059;
M00088	Ketone body biosynthesis, acetyl-CoA => acetoacetate/3-hydroxybutyrate/acetone	2 blocks missing	3	EOJ31_2367;EOJ31_0353;EOJ31_0520;
M00089	Triacylglycerol biosynthesis	2 blocks missing	3	EOJ31_1617;EOJ31_1496;EOJ31_1156;
M00098	Acylglycerol degradation	1 block missing	3	EOJ31_0064,EOJ31_0213,EOJ31_2397;
M00093	Phosphatidylethanolamine (PE) biosynthesis, PA => PS => PE	2 blocks missing	1	EOJ31_1586;
M00048	Inosine monophosphate biosynthesis, PRPP + glutamine => IMP	complete	13	EOJ31_1750;EOJ31_1746;EOJ31_1748;EOJ31_1751;EOJ31_1753;EOJ31_1752;EOJ31_1752;EOJ31_1749;EOJ31_1755;EOJ31_1756;EOJ31_1754;EOJ31_0904;EOJ31_1747;
M00049	Adenine ribonucleotide biosynthesis, IMP => ADP,ATP	complete	5	EOJ31_0018;EOJ31_0904;EOJ31_0689;EOJ31_1391;EOJ31_1187;
M00050	Guanine ribonucleotide biosynthesis IMP => GDP,GTP	complete	5	EOJ31_2310;EOJ31_2309;EOJ31_1636;EOJ31_1391;EOJ31_1187;
M00051	Uridine monophosphate biosynthesis, glutamine (+ PRPP) => UMP	1 block missing	8	EOJ31_1644;EOJ31_1642;EOJ31_1643;EOJ31_1645;EOJ31_1644;EOJ31_0323;EOJ31_1640;EOJ31_1641;
M00052	Pyrimidine ribonucleotide biosynthesis, UMP => UDP/UTP,CDP/CTP	complete	3	EOJ31_1383;EOJ31_1391;EOJ31_0780;
M00053	Pyrimidine deoxyribonuleotide biosynthesis, CDP/CTP => dCDP/dCTP,dTDP/dTTP	2 blocks missing	7	EOJ31_1991;EOJ31_1990;EOJ31_1391;EOJ31_0277;EOJ31_1424;EOJ31_2259;EOJ31_1391;
M00020	Serine biosynthesis, glycerate-3P => serine	2 blocks missing	1	EOJ31_1162;
M00018	Threonine biosynthesis, aspartate => homoserine => threonine	complete	6	EOJ31_1459,EOJ31_1521;EOJ31_1458;EOJ31_1520;EOJ31_1518;EOJ31_1519;
M00555	Betaine biosynthesis, choline => betaine	complete	2	EOJ31_0284;EOJ31_0283;
M00021	Cysteine biosynthesis, serine => cysteine	complete	2	EOJ31_2196;EOJ31_2228;
M00609	Cysteine biosynthesis, methionine => cysteine	1 block missing	5	EOJ31_1100;EOJ31_1270;EOJ31_0773;EOJ31_2292;EOJ31_2291;
M00017	Methionine biosynthesis, apartate => homoserine => methionine	1 block missing	7	EOJ31_1459,EOJ31_1521;EOJ31_1458;EOJ31_1520;EOJ31_2358;EOJ31_2359;EOJ31_2361;
M00368	Ethylene biosynthesis, methionine => ethylene	2 blocks missing	1	EOJ31_1100;
M00019	Valine/isoleucine biosynthesis, pyruvate => valine / 2-oxobutanoate => isoleucine	complete	6	EOJ31_0308,EOJ31_0852;EOJ31_0851;EOJ31_0850;EOJ31_0853;EOJ31_2164;
M00535	Isoleucine biosynthesis, pyruvate => 2-oxobutanoate	1 block missing	3	EOJ31_0847;EOJ31_0846;EOJ31_0848;
M00570	Isoleucine biosynthesis, threonine => 2-oxobutanoate => isoleucine	complete	7	EOJ31_0845;EOJ31_0308,EOJ31_0852;EOJ31_0851;EOJ31_0850;EOJ31_0853;EOJ31_2164;
M00432	Leucine biosynthesis, 2-oxoisovalerate => 2-oxoisocaproate	complete	4	EOJ31_0849;EOJ31_0847;EOJ31_0846;EOJ31_0848;
M00016	Lysine biosynthesis, succinyl-DAP pathway, aspartate => lysine	2 blocks missing	11	EOJ31_1459,EOJ31_1521;EOJ31_1458;EOJ31_1457;EOJ31_1456;EOJ31_1341;EOJ31_0070,EOJ31_0245,EOJ31_0275,EOJ31_1131;EOJ31_1452;
M00525	Lysine biosynthesis, acetyl-DAP pathway, aspartate => lysine	2 blocks missing	8	EOJ31_1459,EOJ31_1521;EOJ31_1458;EOJ31_1457;EOJ31_1456;EOJ31_1455;EOJ31_1772;EOJ31_1452;
M00526	Lysine biosynthesis, DAP dehydrogenase pathway, aspartate => lysine	1 block missing	6	EOJ31_1459,EOJ31_1521;EOJ31_1458;EOJ31_1457;EOJ31_1456;EOJ31_1452;
M00527	Lysine biosynthesis, DAP aminotransferase pathway, aspartate => lysine	2 blocks missing	6	EOJ31_1459,EOJ31_1521;EOJ31_1458;EOJ31_1457;EOJ31_1456;EOJ31_1452;
M00028	Ornithine biosynthesis, glutamate => ornithine	complete	5	EOJ31_1339;EOJ31_1340;EOJ31_1338;EOJ31_1341;EOJ31_1339;
M00844	Arginine biosynthesis, ornithine => arginine	complete	4	EOJ31_0128,EOJ31_0250;EOJ31_1839;EOJ31_1840;
M00029	Urea cycle	1 block missing	5	EOJ31_0128,EOJ31_0250;EOJ31_1839;EOJ31_1840;EOJ31_0747;
M00015	Proline biosynthesis, glutamate => proline	1 block missing	1	EOJ31_1364;
M00134	Polyamine biosynthesis, arginine => ornithine => putrescine	1 block missing	1	EOJ31_0747;
M00135	GABA biosynthesis, eukaryotes, putrescine => GABA	1 block missing	3	EOJ31_2261;EOJ31_0785,EOJ31_0895;
M00045	Histidine degradation, histidine => N-formiminoglutamate => glutamate	complete	4	EOJ31_0008;EOJ31_0580;EOJ31_0581;EOJ31_0578;
M00022	Shikimate pathway, phosphoenolpyruvate + erythrose-4P => chorismate	complete	7	EOJ31_1145;EOJ31_1393;EOJ31_1903;EOJ31_1273;EOJ31_1328;EOJ31_1394;EOJ31_1392;
M00023	Tryptophan biosynthesis, chorismate => tryptophan	complete	8	EOJ31_1483;EOJ31_1482,EOJ31_2010;EOJ31_1481;EOJ31_1479;EOJ31_1480;EOJ31_1477;EOJ31_1478;
M00024	Phenylalanine biosynthesis, chorismate => phenylalanine	1 block missing	3	EOJ31_1232;EOJ31_1145;EOJ31_0899;
M00025	Tyrosine biosynthesis, chorismate => tyrosine	1 block missing	3	EOJ31_1232;EOJ31_1145;EOJ31_1485;
M00027	GABA (gamma-Aminobutyrate) shunt	2 blocks missing	1	EOJ31_0303;
M00127	Thiamine biosynthesis, AIR => thiamine-P/thiamine-2P	2 blocks missing	3	EOJ31_0814;EOJ31_0815;EOJ31_0816;
M00125	Riboflavin biosynthesis, GTP => riboflavin/FMN/FAD	complete	7	EOJ31_1115;EOJ31_1113;EOJ31_1829;EOJ31_1115;EOJ31_1116;EOJ31_1114;EOJ31_1575;
M00119	Pantothenate biosynthesis, valine/L-aspartate => pantothenate	complete	6	EOJ31_2164;EOJ31_0311;EOJ31_0310,EOJ31_0457;EOJ31_0313;EOJ31_0312;
M00120	Coenzyme A biosynthesis, pantothenate => CoA	complete	4	EOJ31_0777;EOJ31_1634;EOJ31_1697;EOJ31_1195;
M00572	Pimeloyl-ACP biosynthesis, BioC-BioH pathway, malonyl-ACP => pimeloyl-ACP	2 blocks missing	5	EOJ31_1823;EOJ31_1566,EOJ31_1615;EOJ31_0808;EOJ31_1802;
M00123	Biotin biosynthesis, pimeloyl-ACP/CoA => biotin	2 blocks missing	1	EOJ31_1857;
M00126	Tetrahydrofolate biosynthesis, GTP => THF	complete	10	EOJ31_2152;EOJ31_0181,EOJ31_0256,EOJ31_0257;EOJ31_2226;EOJ31_2225;EOJ31_2227;EOJ31_2226;EOJ31_1219;EOJ31_1425;
M00842	Tetrahydrobiopterin biosynthesis, GTP => BH4	2 blocks missing	1	EOJ31_2012;
M00843	L-threo-Tetrahydrobiopterin biosynthesis, GTP => L-threo-BH4	2 blocks missing	1	EOJ31_2012;
M00140	C1-unit interconversion, prokaryotes	complete	3	EOJ31_0794;EOJ31_1757;EOJ31_1150;
M00141	C1-unit interconversion, eukaryotes	1 block missing	1	EOJ31_0794;
M00846	Siroheme biosynthesis, glutamate => siroheme	2 blocks missing	7	EOJ31_1210;EOJ31_0947,EOJ31_1215;EOJ31_1214;EOJ31_1212;EOJ31_0270;EOJ31_0271;
M00116	Menaquinone biosynthesis, chorismate => menaquinol	1 block missing	8	EOJ31_1776;EOJ31_1775;EOJ31_1774;EOJ31_1095;EOJ31_1094;EOJ31_1773;EOJ31_1777;EOJ31_1389;
M00095	C5 isoprenoid biosynthesis, mevalonate pathway	1 block missing	6	EOJ31_2367;EOJ31_0353;EOJ31_2130;EOJ31_2128;EOJ31_2129;EOJ31_0562;
M00849	C5 isoprenoid biosynthesis, mevalonate pathway, archaea	2 blocks missing	5	EOJ31_2367;EOJ31_0353;EOJ31_0354;EOJ31_2130;EOJ31_0562;
M00364	C10-C20 isoprenoid biosynthesis, bacteria	complete	2	EOJ31_0562;EOJ31_1348;
M00365	C10-C20 isoprenoid biosynthesis, archaea	1 block missing	1	EOJ31_0562;
M00366	C10-C20 isoprenoid biosynthesis, plants	2 blocks missing	2	EOJ31_0562;EOJ31_1348;
M00367	C10-C20 isoprenoid biosynthesis, non-plant eukaryotes	2 blocks missing	1	EOJ31_0562;
M00145	NAD(P)H:quinone oxidoreductase, chloroplasts and cyanobacteria	1 block missing	1	EOJ31_2304;
M00149	Succinate dehydrogenase, prokaryotes	1 block missing	3	EOJ31_1683;EOJ31_1682;EOJ31_1681;
M00154	Cytochrome c oxidase	1 block missing	2	EOJ31_1705;EOJ31_1706;
M00153	Cytochrome bd ubiquinol oxidase	1 block missing	2	EOJ31_1735;EOJ31_1734;
M00416	Cytochrome aa3-600 menaquinol oxidase	1 block missing	3	EOJ31_1761;EOJ31_1760;EOJ31_1762;
M00157	F-type ATPase, prokaryotes and chloroplasts	complete	8	EOJ31_0802;EOJ31_0804;EOJ31_0801;EOJ31_0805;EOJ31_0803;EOJ31_0798;EOJ31_0800;EOJ31_0799;
M00260	DNA polymerase III complex, bacteria	complete	7	EOJ31_1182;EOJ31_1583;EOJ31_0918;EOJ31_0002;EOJ31_1282;EOJ31_2257;EOJ31_2267;
M00183	RNA polymerase, bacteria	complete	5	EOJ31_0694;EOJ31_2183;EOJ31_2182;EOJ31_1635;EOJ31_0779;
M00394	RNA degradosome	1 block missing	2	EOJ31_1943;EOJ31_1573;
M00178	Ribosome, bacteria	complete	56	EOJ31_0667;EOJ31_0668;EOJ31_0669;EOJ31_0670;EOJ31_0671;EOJ31_0672;EOJ31_0673;EOJ31_0674;EOJ31_0675;EOJ31_0676;EOJ31_0677;EOJ31_0678;EOJ31_0679;EOJ31_0680;EOJ31_0681,EOJ31_1513;EOJ31_0682;EOJ31_0683;EOJ31_0684;EOJ31_0685;EOJ31_0686;EOJ31_0687;EOJ31_0691;EOJ31_0692;EOJ31_0693;EOJ31_1166;EOJ31_0695;EOJ31_0700;EOJ31_0701;EOJ31_2179;EOJ31_2180;EOJ31_2181;EOJ31_2185;EOJ31_2186;EOJ31_2187;EOJ31_2188;EOJ…
M00179	Ribosome, archaea	1 block missing	32	EOJ31_0667;EOJ31_0668;EOJ31_0670;EOJ31_0671;EOJ31_0672;EOJ31_0673;EOJ31_0674;EOJ31_0676;EOJ31_0677;EOJ31_0678;EOJ31_0679;EOJ31_0680;EOJ31_0681,EOJ31_1513;EOJ31_0682;EOJ31_0683;EOJ31_0684;EOJ31_0685;EOJ31_0686;EOJ31_0687;EOJ31_0692;EOJ31_0693;EOJ31_1166;EOJ31_0700;EOJ31_0701;EOJ31_2179;EOJ31_2180;EOJ31_2186;EOJ31_2187;EOJ31_2188;EOJ31_1591;EOJ31_1574;
M00189	Molybdate transport system	complete	3	EOJ31_0640;EOJ31_0641;EOJ31_0642;
M00299	Spermidine/putrescine transport system	complete	4	EOJ31_1719;EOJ31_1720;EOJ31_1721;EOJ31_1722;
M00208	Glycine betaine/proline transport system	1 block missing	1	EOJ31_0236;
M00209	Osmoprotectant transport system	complete	7	EOJ31_0452,EOJ31_1999;EOJ31_0451,EOJ31_0453,EOJ31_1999;EOJ31_0450,EOJ31_2000;
M00211	Putative ABC transport system	complete	2	EOJ31_0444;EOJ31_0443;
M00222	Phosphate transport system	complete	4	EOJ31_1462;EOJ31_1463;EOJ31_1464;EOJ31_1465;
M00223	Phosphonate transport system	complete	5	EOJ31_0218,EOJ31_0385;EOJ31_0220,EOJ31_0221;EOJ31_0219;
M00234	Cystine transport system	complete	3	EOJ31_0481;EOJ31_0482;EOJ31_0483;
M00585	L-Cystine transport system	1 block missing	2	EOJ31_0632;EOJ31_0633;
M00864	Arginine/lysine/histidine transport system	complete	3	EOJ31_0986;EOJ31_0985;EOJ31_0985;
M00238	D-Methionine transport system	complete	3	EOJ31_1894;EOJ31_1895;EOJ31_1896;
M00439	Oligopeptide transport system	complete	5	EOJ31_1817;EOJ31_1821;EOJ31_1820;EOJ31_1819;EOJ31_1818;
M00440	Nickel transport system	complete	7	EOJ31_0106,EOJ31_0148;EOJ31_0107;EOJ31_0108;EOJ31_0109;EOJ31_0110,EOJ31_0152;
M00239	Peptides/nickel transport system	complete	8	EOJ31_0493;EOJ31_0149,EOJ31_1469;EOJ31_0150,EOJ31_1470;EOJ31_0151,EOJ31_1471;EOJ31_0151;
M00240	Iron complex transport system	complete	12	EOJ31_0635,EOJ31_1473,EOJ31_1986,EOJ31_2112;EOJ31_0726,EOJ31_1988,EOJ31_1989,EOJ31_2074,EOJ31_2075,EOJ31_2111;EOJ31_1987,EOJ31_2076;
M00242	Zinc transport system	complete	3	EOJ31_0487;EOJ31_1313;EOJ31_1312;
M00792	Manganese/zinc transport system	1 block missing	2	EOJ31_2091;EOJ31_2090;
M00581	Biotin transport system	1 block missing	1	EOJ31_0637;
M00582	Energy-coupling factor transport system	complete	8	EOJ31_0637;EOJ31_1743;EOJ31_0698,EOJ31_1745;EOJ31_0696,EOJ31_1744;EOJ31_0697,EOJ31_1744;
M00251	Teichoic acid transport system	complete	4	EOJ31_2084,EOJ31_2407;EOJ31_0940,EOJ31_2085;
M00314	Bacitracin transport system	complete	4	EOJ31_2062,EOJ31_2395;EOJ31_2063,EOJ31_2394;
M00258	Putative ABC transport system	complete	8	EOJ31_0194,EOJ31_0262,EOJ31_0548,EOJ31_2417;EOJ31_0193,EOJ31_0261,EOJ31_0549,EOJ31_2418;
M00254	ABC-2 type transport system	complete	16	EOJ31_0099,EOJ31_0173,EOJ31_0571,EOJ31_0886,EOJ31_1007,EOJ31_1529;EOJ31_0100,EOJ31_0171,EOJ31_0190,EOJ31_0570,EOJ31_0883,EOJ31_0885,EOJ31_1006,EOJ31_1439,EOJ31_1530,EOJ31_2386;
M00712	Multidrug resistance, efflux pump YkkCD	complete	2	EOJ31_0612;EOJ31_0611;
M00265	PTS system, glucose-specific II component	1 block missing	1	EOJ31_1429;
M00809	PTS system, glucose-specific II component	complete	3	EOJ31_0361;EOJ31_0361;EOJ31_0361;
M00267	PTS system, N-acetylglucosamine-specific II component	1 block missing	2	EOJ31_1160;EOJ31_1160;
M00266	PTS system, maltose and glucose-specific II component	1 block missing	1	EOJ31_1429;
M00806	PTS system, maltose-specific II component	1 block missing	1	EOJ31_1429;
M00269	PTS system, sucrose-specific II component	1 block missing	4	EOJ31_0515,EOJ31_0597;EOJ31_0515,EOJ31_0597;
M00272	PTS system, arbutin-, cellobiose-, and salicin-specific II component	1 block missing	1	EOJ31_1429;
M00270	PTS system, trehalose-specific II component	complete	3	EOJ31_1429;EOJ31_2271;EOJ31_2271;
M00303	PTS system, N-acetylmuramic acid-specific II component	1 block missing	1	EOJ31_1429;
M00268	PTS system, arbutin-like II component	complete	3	EOJ31_1429;EOJ31_0588;EOJ31_0588;
M00273	PTS system, fructose-specific II component	complete	3	EOJ31_2019;EOJ31_2019;EOJ31_2019;
M00274	PTS system, mannitol-specific II component	complete	3	EOJ31_0752;EOJ31_0755;EOJ31_0755;
M00281	PTS system, lactose-specific II component	complete	3	EOJ31_0710;EOJ31_0711;EOJ31_0711;
M00331	Type II general secretion system	1 block missing	1	EOJ31_1220;
M00335	Sec (secretion) system	complete	12	EOJ31_1238;EOJ31_2190;EOJ31_1941;EOJ31_0145,EOJ31_0688;EOJ31_1237;EOJ31_0461,EOJ31_0817;EOJ31_0141,EOJ31_1969;EOJ31_1611;EOJ31_1609;
M00336	Twin-arginine translocation (Tat) system	complete	2	EOJ31_0536;EOJ31_0535;
M00429	Competence-related DNA transformation transporter	1 block missing	8	EOJ31_1279;EOJ31_1281;EOJ31_1972;EOJ31_1971;EOJ31_1326;EOJ31_1324;EOJ31_1325;EOJ31_1280;
M00360	Aminoacyl-tRNA biosynthesis, prokaryotes	complete	20	EOJ31_1255;EOJ31_2117;EOJ31_1404;EOJ31_1245;EOJ31_2195;EOJ31_2197;EOJ31_1303;EOJ31_1244;EOJ31_1653;EOJ31_1123;EOJ31_2224;EOJ31_2251;EOJ31_1692;EOJ31_1691;EOJ31_1584;EOJ31_0009;EOJ31_1200;EOJ31_1816;EOJ31_1152;EOJ31_1218;
M00359	Aminoacyl-tRNA biosynthesis, eukaryotes	2 blocks missing	19	EOJ31_1255;EOJ31_2117;EOJ31_1404;EOJ31_1245;EOJ31_2195;EOJ31_1303;EOJ31_1244;EOJ31_1653;EOJ31_1123;EOJ31_2224;EOJ31_2251;EOJ31_1692;EOJ31_1691;EOJ31_1584;EOJ31_0009;EOJ31_1200;EOJ31_1816;EOJ31_1152;EOJ31_1218;
M00434	PhoR-PhoB (phosphate starvation response) two-component regulatory system	complete	2	EOJ31_1192;EOJ31_1191;
M00458	ResE-ResD (aerobic and anaerobic respiration) two-component regulatory system	complete	2	EOJ31_1375;EOJ31_1374;
M00459	VicK-VicR (cell wall metabolism) two-component regulatory system	complete	2	EOJ31_0022;EOJ31_0021;
M00469	BceS-BceR (bacitracin transport) two-component regulatory system	complete	2	EOJ31_2064;EOJ31_2065;
M00479	DesK-DesR (membrane lipid fluidity regulation) two-component regulatory system	complete	2	EOJ31_1528;EOJ31_1527;
M00481	LiaS-LiaR (cell wall stress response) two-component regulatory system	complete	2	EOJ31_0926;EOJ31_0927;
M00483	NreB-NreC (dissimilatory nitrate/nitrite reduction) two-component regulatory system	complete	2	EOJ31_0503;EOJ31_0504;
M00495	AgrC-AgrA (exoprotein synthesis) two-component regulatory system	complete	2	EOJ31_0869;EOJ31_0868;
M00738	Bacitracin resistance, BceAB transporter	complete	6	EOJ31_2064;EOJ31_2065;EOJ31_2063,EOJ31_2394;EOJ31_2062,EOJ31_2395;
M00765	Multidrug resistance, efflux pump Bmr	1 block missing	1	EOJ31_2024;
M00742	Aminoglycoside resistance, protease FtsH	1 block missing	1	EOJ31_2230;
M00729	Fluoroquinolone resistance, gyrase-protecting protein Qnr	1 block missing	2	EOJ31_1561;EOJ31_1510;
M00727	Cationic antimicrobial peptide (CAMP) resistance, N-acetylmuramoyl-L-alanine amidase AmiA and AmiC	2 blocks missing	1	EOJ31_1243;
M00728	Cationic antimicrobial peptide (CAMP) resistance, envelope protein folding and degrading factors DegP and DsbA	2 blocks missing	2	EOJ31_1155,EOJ31_1791;
M00754	Nisin resistance, phage shock protein homolog LiaH	1 block missing	2	EOJ31_0926;EOJ31_0927;
M00651	Vancomycin resistance, D-Ala-D-Lac type	2 blocks missing	1	EOJ31_0162;
M00704	Tetracycline resistance, efflux pump Tet38	1 block missing	1	p7GD01_0001;
M00725	Cationic antimicrobial peptide (CAMP) resistance, dltABCD operon	2 blocks missing	4	EOJ31_1873;EOJ31_1872;EOJ31_1871;EOJ31_1870;
M00726	Cationic antimicrobial peptide (CAMP) resistance, lysyl-phosphatidylglycerol (L-PG) synthase MprF	2 blocks missing	1	EOJ31_1490;
M00700	Multidrug resistance, efflux pump AbcA	1 block missing	1	EOJ31_2079;
M00702	Multidrug resistance, efflux pump NorB	1 block missing	2	EOJ31_0286,EOJ31_0456;
M00615	Nitrate assimilation	1 block missing	1	EOJ31_0505;
