# Supplementary material for: Whole genome sequence and comparative genome analyses of multi-resistant Staphylococcus warneri GD01 isolated from a diseased pig in China
Source: PLoS One. 2020 May 22;15(5):e0233363. doi: 10.1371/journal.pone.0233363 (PMC7244159; doi:10.1371/journal.pone.0233363)
Supplement: S4 Table — (XLSX) [file pone.0233363.s004.xlsx]

## Sheet: Table S4
Table S4. The list of genes encoding putative virulence factors in S. warneri
VF category	Symbol	Protein function	VF	Pfam family	Localization
Capsule
	tagG_1	ABC transporter, permease protein	Capsule	ABC2_membrane (PF01061)	CytoplasmicMembrane
	ywqE	capsular polysaccharide synthesis enzyme Cap8C	Capsule	*	Cytoplasmic
	cdsA	phosphatidate cytidylyltransferase	Capsule	CTP_transf_1 (PF01148)	CytoplasmicMembrane
	mnaA	capsular polysaccharide synthesis enzyme Cap8P	Capsule	Epimerase_2 (PF02350)	Cytoplasmic
	capD	gamma-glutamyltranspeptidase, required for polyglutamate anchoring to peptidoglycan	Capsule	G_glu_transpept (PF01019)	Extracellular
	capC	CapC, involved in Poly-gamma-glutamate synthesis	Capsule	Caps_synth_CapC (PF14102)	CytoplasmicMembrane
	cysC	adenylylsulfate kinase	Capsule	APS_kinase (PF01583); AAA_33 (PF13671); AAA_18 (PF13238)	Cytoplasmic
	tagF_2	teichoic acid biosynthesis protein, putative	Capsule	Glyphos_transf (PF04464); Glycos_transf_2 (PF00535); Glyco_tranf_2_2 (PF10111); Glyco_tranf_2_3 (PF13641); Glyco_tranf_2_4 (PF13704)	CytoplasmicMembrane
	uppS	undecaprenyl diphosphate synthase	Capsule	Prenyltransf (PF01255)	Cytoplasmic
	hisC_2	aminotransferase	Capsule	Aminotran_1_2 (PF00155)	Unknown
	tarF	teichoic acid biosynthesis protein, putative	Capsule	Glyphos_transf (PF04464); Glycos_transf_1 (PF00534); Glyco_trans_1_4 (PF13692); Citrate_ly_lig (PF08218)	CytoplasmicMembrane
	cpsD_1	glycosyl transferase, group 2 family protein	Capsule	Glycos_transf_2 (PF00535); Glyco_tranf_2_2 (PF10111); Glyco_tranf_2_3 (PF13641)	CytoplasmicMembrane
	capB	CapB, involved in Poly-gamma-glutamate synthesis	Capsule	Mur_ligase_M (PF08245)	CytoplasmicMembrane
	tagG_2	ABC transporter, permease protein	Capsule	*	CytoplasmicMembrane
	capA_2	CapA, required for Poly-gamma-glutamate transport	Capsule	PGA_cap (PF09587)	CytoplasmicMembrane
	capA_1	CapA, required for Poly-gamma-glutamate transport	Capsule	*	CytoplasmicMembrane
	tagH_2	ABC transporter, ATP-binding protein	Capsule	ABC_tran (PF00005)	CytoplasmicMembrane
	epsJ_1	glycosyl transferase, group 2 family protein	Capsule	Glycos_transf_2 (PF00535); Glyco_tranf_2_3 (PF13641); Glyco_tranf_2_2 (PF10111)	Cytoplasmic
	tagU	capsular polysaccharide biosynthesis protein Cps4A	Capsule	LytR_cpsA_psr (PF03816)	CytoplasmicMembrane
	cpsA	CpsA responsible for transfer of CPS from the membrane lipid to the cell wall peptidoglycan	Capsule	*	CytoplasmicMembrane
	tarI	bifunctional; ribulose 5-phosphate reductase; CDP-ribitol pyrophosphorylase	Capsule	IspD (PF01128); NTP_transf_3 (PF12804); CTP_transf_3 (PF02348)	Cytoplasmic
	murB	MurB family protein	Capsule	MurB_C (PF02873); FAD_binding_4 (PF01565)	Cytoplasmic
	wcbT	acyl-CoA transferase	Capsule I	Aminotran_1_2 (PF00155); Cys_Met_Meta_PP (PF01053)	Cytoplasmic
Immune evasion
	mggB	Adenosine synthase A	AdsA	5_nucleotid_C (PF02872); Metallophos (PF00149)	Cellwall
	ushA	Adenosine synthase A	AdsA	*	Cellwall
	oatA	peptidoglycan O-acetyltransferase	OatA	Acyl_transf_3 (PF01757)	CytoplasmicMembrane
	oatA_2	peptidoglycan O-acetyltransferase	OatA	*	CytoplasmicMembrane
Adherence
	ebpS	cell surface elastin binding protein	EbpS	LysM (PF01476)	Cellwall
	yloA	fibronectin-binding protein	FbpA	FbpA (PF05833); NFACT-R_1 (PF05670); NFACT-R_2 (PF18297)	Cytoplasmic
	sdrC	Ser-Asp rich fibrinogen-binding bone sialoprotein-binding protein	SDr	SdrD_B (PF17210); CarboxypepD_reg (PF13620); Big_8 (PF17961); YSIRK_signal (PF04650); Gram_pos_anchor (PF00746); CarbopepD_reg_2 (PF13715); MetallophosN (PF16371)	Cellwall
	sdrC_2	Ser-Asp rich fibrinogen-binding bone sialoprotein-binding protein	SDr	*	Cellwall
	atl_3	autolysin amidase, adhesin	Ami	Glucosaminidase (PF01832); GW (PF13457)	Extracellular
	clfB	Clumping factor B, adhesin	Clumping factor	*	Cellwall
	esp	Enterococcal surface protein; Esp	Esp	*	Cellwall
Exoenzyme
	sepA_1	zinc metalloproteinase aureolysin	Aureolysin	Peptidase_M4_C (PF02868); Peptidase_M4 (PF01447); PepSY (PF03413); FTP (PF07504)	Extracellular
	aut	autolysin	Auto	Glucosaminidase (PF01832); CHAP (PF05257)	Extracellular
	lip_2	triacylglycerol lipase precursor	Lipase	YSIRK_signal (PF04650)	Extracellular
	lip_1	triacylglycerol lipase precursor	Lipase	YSIRK_signal (PF04650)	Extracellular
	lip2	glycerol ester hydrolase	Lipase	YSIRK_signal (PF04650)	Extracellular
	sodA	superoxide dismutase	SodB	Sod_Fe_C (PF02777); Sod_Fe_N (PF00081)	Extracellular
	sspB	staphopain cysteine proteinase SspB	Staphopain	Peptidase_C47 (PF05543); Staphopain_pro (PF14731)	Extracellular
	sspC	Staphostatin B	Staphopain	Staphostatin_B (PF09023)	Cytoplasmic
	sspP	staphopain cysteine proteinase SspB	Staphopain	Peptidase_C47 (PF05543); Staphopain_pro (PF14731)	Extracellular
	sspA	serine protease; V8 protease; glutamyl endopeptidase	V8 protease	Trypsin_2 (PF13365); Trypsin (PF00089); Peptidase_S46 (PF10459); Peptidase_S7 (PF00949)	Extracellular
Iron uptake
	feuB	heme permease protein ChuU	Chu	FecCD (PF01032)	CytoplasmicMembrane
	chu	heme permease protein ChuU	Chu	FecCD (PF01032); ABC-3 (PF00950)	CytoplasmicMembrane
	yfiZ	heme permease protein ChuU	Chu	FecCD (PF01032); ABC-3 (PF00950)	CytoplasmicMembrane
	hemN	Putative oxygen independent coproporphyrinogen III oxidase	Chu	Radical_SAM (PF04055); HemN_C (PF06969)	Cytoplasmic
	fepC	ferrienterobactin ABC transporter ATPase	Enterobactin	ABC_tran (PF00005); AAA_15 (PF13175); AAA_21 (PF13304); SMC_N (PF02463); ABC_ATPase (PF09818); AAA_23 (PF13476); AAA_29 (PF13555); Rad17 (PF03215)	CytoplasmicMembrane
	znuC_1	ferrienterobactin ABC transporter ATPase	Enterobactin	ABC_tran (PF00005); AAA_21 (PF13304); SMC_N (PF02463); AAA_22 (PF13401); AAA (PF00004)	CytoplasmicMembrane
	fecE	ferrienterobactin ABC transporter ATPase	Enterobactin	ABC_tran (PF00005); SMC_N (PF02463); AAA_21 (PF13304); AAA_15 (PF13175); AAA_29 (PF13555); AAA_23 (PF13476); RsgA_GTPase (PF03193)	CytoplasmicMembrane
	glnQ_2	ferrienterobactin ABC transporter ATPase	Enterobactin	ABC_tran (PF00005); AAA_21 (PF13304)	CytoplasmicMembrane
	glnQ_3	iron(III) ABC transporter, ATP-binding protein	FbpABC	ABC_tran (PF00005); AAA_21 (PF13304); SMC_N (PF02463); AAA_15 (PF13175); AAA_29 (PF13555); ABC_ATPase (PF09818); AAA_23 (PF13476); AAA_16 (PF13191)	CytoplasmicMembrane
	ecsA	iron(III) ABC transporter, ATP-binding protein	FbpABC	ABC_tran (PF00005); AAA_21 (PF13304)	CytoplasmicMembrane
	yxdL	iron(III) ABC transporter, ATP-binding protein	FbpABC	ABC_tran (PF00005); SMC_N (PF02463); AAA_21 (PF13304); AAA_16 (PF13191); AAA_22 (PF13401)	CytoplasmicMembrane
	nikE_1	iron(III) ABC transporter, ATP-binding protein	FbpABC	ABC_tran (PF00005); AAA_16 (PF13191); SMC_N (PF02463)	CytoplasmicMembrane
	natA	iron(III) ABC transporter, ATP-binding protein	FbpABC	ABC_tran (PF00005); DUF4162 (PF13732); AAA_21 (PF13304)	CytoplasmicMembrane
	fbpC_1	iron(III) ABC transporter, ATP-binding protein	FbpABC	*	CytoplasmicMembrane
	yxeO_1	iron(III) ABC transporter, ATP-binding protein	FbpABC	ABC_tran (PF00005); SMC_N (PF02463); AAA_21 (PF13304); AAA_22 (PF13401)	CytoplasmicMembrane
	hrtA	iron(III) ABC transporter, ATP-binding protein	FbpABC	ABC_tran (PF00005); SMC_N (PF02463); AAA_21 (PF13304)	CytoplasmicMembrane
	bceA_1	iron(III) ABC transporter, ATP-binding protein	FbpABC	ABC_tran (PF00005); SMC_N (PF02463); AAA_21 (PF13304)	CytoplasmicMembrane
	fbpC_2	iron(III) ABC transporter, ATP-binding protein	FbpABC	*	CytoplasmicMembrane
	cysA	iron(III) ABC transporter, ATP-binding protein	FbpABC	ABC_tran (PF00005); AAA_21 (PF13304); RsgA_GTPase (PF03193)	CytoplasmicMembrane
	feoB	ferrous iron transporter B	FeoAB	FeoB_N (PF02421); Gate (PF07670); FeoB_C (PF07664); MMR_HSR1 (PF01926); FeoB_Cyto (PF17910)	CytoplasmicMembrane
	potA	iron(III) ABC transporter, ATP-binding protein	HitABC	ABC_tran (PF00005); AAA_21 (PF13304); TOBE_2 (PF08402)	CytoplasmicMembrane
	oppF	iron(III) ABC transporter, ATP-binding protein	HitABC	ABC_tran (PF00005); oligo_HPY (PF08352); SMC_N (PF02463)	CytoplasmicMembrane
	osmV	iron(III) ABC transporter, ATP-binding protein	HitABC	ABC_tran (PF00005); AAA_21 (PF13304); AAA_22 (PF13401); AAA_15 (PF13175)	CytoplasmicMembrane
	opuCA	iron(III) ABC transporter, ATP-binding protein	HitABC	ABC_tran (PF00005); CBS (PF00571); AAA_21 (PF13304); AAA_15 (PF13175)	CytoplasmicMembrane
	pstB3	iron(III) ABC transporter, ATP-binding protein	HitABC	ABC_tran (PF00005); SMC_N (PF02463); AAA_21 (PF13304); AAA_23 (PF13476)	CytoplasmicMembrane
	tcyC	iron(III) ABC transporter, ATP-binding protein	HitABC	ABC_tran (PF00005); AAA_21 (PF13304); SMC_N (PF02463); AAA_13 (PF13166); AAA_22 (PF13401); AAA_16 (PF13191)	CytoplasmicMembrane
	yxeO_2	iron(III) ABC transporter, ATP-binding protein	HitABC	ABC_tran (PF00005); AAA_21 (PF13304); SMC_N (PF02463); AAA_29 (PF13555); AAA_13 (PF13166); ABC_ATPase (PF09818); AAA_22 (PF13401); AAA_16 (PF13191)	CytoplasmicMembrane
	oppD_2	iron(III) ABC transporter, ATP-binding protein	HitABC	ABC_tran (PF00005); oligo_HPY (PF08352); AAA_21 (PF13304); SMC_N (PF02463)	CytoplasmicMembrane
	hitC	iron(III) ABC transporter, ATP-binding protein	HitABC	*	CytoplasmicMembrane
	yxlF_1	iron(III) ABC transporter, ATP-binding protein	HitABC	ABC_tran (PF00005); AAA_21 (PF13304)	CytoplasmicMembrane
	cbiO_2	iron(III) ABC transporter, ATP-binding protein	HitABC	ABC_tran (PF00005); AAA_21 (PF13304); SMC_N (PF02463); AAA_29 (PF13555); AAA_15 (PF13175)	CytoplasmicMembrane
	ybhF	iron(III) ABC transporter, ATP-binding protein	HitABC	ABC_tran (PF00005); AAA_21 (PF13304); AAA_15 (PF13175)	CytoplasmicMembrane
	bceA_2	iron(III) ABC transporter, ATP-binding protein	HitABC	ABC_tran (PF00005); SMC_N (PF02463); AAA_16 (PF13191); RsgA_GTPase (PF03193); AAA_21 (PF13304)	CytoplasmicMembrane
	irtB	Iron-regulated transporter IrtB	mycobactin	ABC_tran (PF00005); ABC_membrane (PF00664); AAA_21 (PF13304)	CytoplasmicMembrane
	feuC	permease of iron compound ABC transport system	Shu	FecCD (PF01032)	CytoplasmicMembrane
	fecD	permease of iron compound ABC transport system	Shu	FecCD (PF01032)	CytoplasmicMembrane
Secretion system
	cyaB	cyclolysin secretion ATP-binding protein	Cya	ABC_membrane (PF00664); ABC_tran (PF00005); SMC_N (PF02463); RsgA_GTPase (PF03193)	CytoplasmicMembrane
	cyaB2	cyclolysin secretion ATP-binding protein	Cya	*	CytoplasmicMembrane
	rsmE	Dot/Icm type IV secretion system effector	Dot/Icm	Methyltrans_RNA (PF04452)	Cytoplasmic
	lirB	Dot/Icm type IV secretion system effector LirB	Dot/Icm	Pro_isomerase (PF00160)	Cytoplasmic
	spoVK	ESX-1 type VII secretion system AAA+ ATPase EccA1	ESX-1	*	Cytoplasmic
	comGA	general secretion pathway protein E	T2SS	T2SSE (PF00437); AAA_29 (PF13555); DAP3 (PF10236); AAA_23 (PF13476)	Cytoplasmic
	atpD	type III secretion system ATPase YscN	TTSS	ATP-synt_ab (PF00006); ATP-synt_ab_N (PF02874); RsgA_GTPase (PF03193)	CytoplasmicMembrane
	atpA	type III secretion system ATPase PscN	TTSS	ATP-synt_ab (PF00006); ATP-synt_ab_C (PF00306); ATP-synt_ab_N (PF02874); ATPase (PF06745); HAS-barrel (PF09378)	Cytoplasmic
	ftsK	type VII secretion system protein EssC, FtsK/SpoIIIE family ATPase	Type VII secretion system	FtsK_SpoIIIE (PF01580); FtsK_alpha (PF17854); FtsK_gamma (PF09397); AAA_10 (PF12846); DUF87 (PF01935)	CytoplasmicMembrane
	sftA	type VII secretion system protein EssC, FtsK/SpoIIIE family ATPase	Type VII secretion system	FtsK_SpoIIIE (PF01580); FtsK_alpha (PF17854); FtsK_gamma (PF09397)	CytoplasmicMembrane
	yknY	type six secretion associated protein TagT, ATP-binding component of ABC transporter	HSI-I	ABC_tran (PF00005); SMC_N (PF02463); AAA_21 (PF13304); AAA_29 (PF13555); RsgA_GTPase (PF03193); AAA_22 (PF13401)	CytoplasmicMembrane
	lolD	type six secretion associated protein TagT, ATP-binding component of ABC transporter	HSI-I	ABC_tran (PF00005); SMC_N (PF02463); AAA_21 (PF13304)	CytoplasmicMembrane
TCS
	vraR_1	two-component response regulator	Bsa T3SS	Response_reg (PF00072); GerE (PF00196); Sigma70_r4_2 (PF08281)	Cytoplasmic
	nreC	two-component response regulator	Bsa T3SS	Response_reg (PF00072); GerE (PF00196)	Cytoplasmic
	bprB	two-component response regulator	Bsa T3SS	*	Cytoplasmic
	vraR_2	two-component response regulator	Bsa T3SS	Response_reg (PF00072); GerE (PF00196)	Cytoplasmic
	phoP	Possible two component system response transcriptional positive regulator PhoP	PhoP	Response_reg (PF00072); Trans_reg_C (PF00486)	Cytoplasmic
	walR	Possible two component system response transcriptional positive regulator PhoP	PhoP	Response_reg (PF00072); Trans_reg_C (PF00486)	Cytoplasmic
	arlR_2	Possible two component system response transcriptional positive regulator PhoP	PhoP	Response_reg (PF00072); Trans_reg_C (PF00486)	Cytoplasmic
	graR_2	Possible two component system response transcriptional positive regulator PhoP	PhoP	Trans_reg_C (PF00486); Response_reg (PF00072)	Cytoplasmic
	arlR_1	Possible two component system response transcriptional positive regulator PhoP	PhoP	Response_reg (PF00072); Trans_reg_C (PF00486)	Cytoplasmic
	nsaR	Possible two component system response transcriptional positive regulator PhoP	PhoP	Response_reg (PF00072); Trans_reg_C (PF00486)	Cytoplasmic
	hssR	Possible two component system response transcriptional positive regulator PhoP	PhoP	Response_reg (PF00072); Trans_reg_C (PF00486)	Cytoplasmic
	srrA	Possible two component system response transcriptional positive regulator PhoP	PhoP	Response_reg (PF00072); Trans_reg_C (PF00486)	Cytoplasmic
	arlS	Possible two component system response sensor kinase membrane associated PhoR	PhoP/R	HATPase_c (PF02518); ArlS_N (PF18719); HisKA (PF00512); HATPase_c_3 (PF13589)	CytoplasmicMembrane
	srrB	Possible two component system response sensor kinase membrane associated PhoR	PhoP/R	HATPase_c (PF02518); HisK_sensor (PF18698); HisKA (PF00512); HAMP (PF00672); HATPase_c_3 (PF13589)	CytoplasmicMembrane
	phoR	Possible two component system response sensor kinase membrane associated PhoR	PhoP/R	HATPase_c (PF02518); HisKA (PF00512); PAS_9 (PF13426); PAS_4 (PF08448); PAS (PF00989)	CytoplasmicMembrane
	walK	Possible two component system response sensor kinase membrane associated PhoR	PhoP/R	HATPase_c (PF02518); HisKA (PF00512); HAMP (PF00672); PAS_9 (PF13426); PAS (PF00989); PAS_8 (PF13188)	CytoplasmicMembrane
	fsrC_1	histidine kinase, putative	Fsr	HATPase_c_5 (PF14501)	CytoplasmicMembrane
	fsrC_2	histidine kinase, putative	Fsr	*	CytoplasmicMembrane
	iucC_2	siderophore biosynthetic enzyme LbtA	Legiobactin	IucA_IucC (PF04183); FhuF (PF06276)	Cytoplasmic
Other virulence genes
	patA_2	alginate o-acetyltransferase AlgI	Alginate	MBOAT (PF03062); MBOAT_2 (PF13813)	CytoplasmicMembrane
	htrA	serine protease MucD precursor	Alginate regulation	Trypsin_2 (PF13365); PDZ_2 (PF13180); Trypsin (PF00089)	Unknown
	mucD	serine protease MucD precursor	Alginate regulation	Trypsin_2 (PF13365); PDZ_2 (PF13180); Trypsin (PF00089); PDZ_6 (PF17820); PDZ (PF00595)	Unknown
	mucP	metalloprotease protease	Alginate regulation	Peptidase_M50 (PF02163); PDZ_6 (PF17820); PDZ_2 (PF13180); PDZ (PF00595)	CytoplasmicMembrane
	gdh	3-ketoacyl-ACP-reductase CylG	Beta-hemolysin/cytolysin	adh_short_C2 (PF13561); adh_short (PF00106); KR (PF08659)	Cytoplasmic
	lvr	3-ketoacyl-ACP-reductase CylG	Beta-hemolysin/cytolysin	adh_short_C2 (PF13561); adh_short (PF00106); KR (PF08659)	Cytoplasmic
	butA_1	3-ketoacyl-ACP-reductase CylG	Beta-hemolysin/cytolysin	adh_short_C2 (PF13561); adh_short (PF00106); KR (PF08659)	Cytoplasmic
	butA_2	3-ketoacyl-ACP-reductase CylG	Beta-hemolysin/cytolysin	adh_short_C2 (PF13561); adh_short (PF00106); KR (PF08659)	Cytoplasmic
	fabG_2	3-ketoacyl-ACP-reductase CylG	Beta-hemolysin/cytolysin	adh_short_C2 (PF13561); adh_short (PF00106); KR (PF08659)	Cytoplasmic
	ydaD	3-ketoacyl-ACP-reductase CylG	Beta-hemolysin/cytolysin	adh_short_C2 (PF13561); adh_short (PF00106); KR (PF08659)	Cytoplasmic
	golD	3-ketoacyl-ACP-reductase CylG	Beta-hemolysin/cytolysin	adh_short_C2 (PF13561); adh_short (PF00106); KR (PF08659); Epimerase (PF01370)	Cytoplasmic
	fabG_1	3-ketoacyl-ACP-reductase CylG	Beta-hemolysin/cytolysin	adh_short_C2 (PF13561); adh_short (PF00106); KR (PF08659); Epimerase (PF01370); NmrA (PF05368); NAD_binding_10 (PF13460)	Cytoplasmic
	bdhA	3-ketoacyl-ACP-reductase CylG	Beta-hemolysin/cytolysin	adh_short_C2 (PF13561); adh_short (PF00106); KR (PF08659)	Cytoplasmic
	cpnA_1	3-ketoacyl-ACP-reductase CylG	Beta-hemolysin/cytolysin	adh_short (PF00106); adh_short_C2 (PF13561); KR (PF08659); NAD_binding_10 (PF13460)	Cytoplasmic
	drrA	ABC (ATP-binding cassette) transporter CylA	Beta-hemolysin/cytolysin	ABC_tran (PF00005); AAA_21 (PF13304); SMC_N (PF02463); AAA_29 (PF13555)	CytoplasmicMembrane
	cylG	3-ketoacyl-ACP-reductase CylG	Beta-hemolysin/cytolysin	adh_short (PF00106); adh_short_C2 (PF13561); KR (PF08659); Sacchrp_dh_NADP (PF03435); Epimerase (PF01370); NAD_binding_10 (PF13460); Shikimate_DH (PF01488)	Cytoplasmic
	glnQ_1	ABC (ATP-binding cassette) transporter CylA	Beta-hemolysin/cytolysin	ABC_tran (PF00005); AAA_21 (PF13304); SMC_N (PF02463); AAA_23 (PF13476)	CytoplasmicMembrane
	fabF	putative 3-ketoacyl-ACP synthase CylI	Beta-hemolysin/cytolysin	ketoacyl-synt (PF00109); Ketoacyl-synt_C (PF02801)	CytoplasmicMembrane
	ccpA	sugar-binding transcriptional regulator, LacI family	BopD	Peripla_BP_3 (PF13377); Peripla_BP_4 (PF13407); LacI (PF00356); Peripla_BP_1 (PF00532); Peripla_BP_6 (PF13458)	Cytoplasmic
	degA	sugar-binding transcriptional regulator, LacI family	BopD	Peripla_BP_3 (PF13377); Peripla_BP_1 (PF00532); Peripla_BP_4 (PF13407); LacI (PF00356); HTH_3 (PF01381)	Cytoplasmic
	yxeI	bile salt hydrolase	BSH	CBAH (PF02275)	Cytoplasmic
	clpB	endopeptidase Clp ATP-binding chain C	ClpC	AAA_2 (PF07724); AAA_lid_9 (PF17871); AAA (PF00004); ClpB_D2-small (PF10431); AAA_5 (PF07728); AAA_16 (PF13191); Clp_N (PF02861); Sigma54_activat (PF00158); AAA_22 (PF13401); AAA_7 (PF12775); AAA_14 (PF13173); TniB (PF05621); IstB_IS21 (PF01695); DUF815 (PF05673); AAA_18 (PF13238); Mg_chelatase (PF01078); RNA_helicase (PF00910); RuvB_N (PF05496); Roc (PF08477); ATPase_2 (PF01637)	Cytoplasmic
	clpC	endopeptidase Clp ATP-binding chain C	ClpC	AAA_2 (PF07724); AAA_lid_9 (PF17871); Clp_N (PF02861); AAA (PF00004); ClpB_D2-small (PF10431); AAA_5 (PF07728); Sigma54_activat (PF00158); AAA_16 (PF13191); AAA_22 (PF13401); IstB_IS21 (PF01695); AAA_18 (PF13238); TniB (PF05621); AAA_14 (PF13173); Mg_chelatase (PF01078); UVR (PF02151); RuvB_N (PF05496); Zeta_toxin (PF06414); RNA_helicase (PF00910); Roc (PF08477); NACHT (PF05729); AAA_23 (PF13476)	Cytoplasmic
	clpC	endopeptidase Clp ATP-binding chain C	ClpC	*	Cytoplasmic
	clpP	ATP-dependent Clp protease proteolytic subunit	ClpP	CLP_protease (PF00574)	Cytoplasmic
	emrB_1	fatty acid efflux system protein FarB	FarAB	MFS_1 (PF07690)	CytoplasmicMembrane
	stp_1	fatty acid efflux system protein FarB	FarAB	MFS_1 (PF07690); MFS_2 (PF13347)	CytoplasmicMembrane
	emrB_2	fatty acid efflux system protein FarB	FarAB	MFS_1 (PF07690); TRI12 (PF06609); Sugar_tr (PF00083)	CytoplasmicMembrane
	emrY_1	fatty acid efflux system protein FarB	FarAB	MFS_1 (PF07690); Sugar_tr (PF00083)	CytoplasmicMembrane
	emrY_3	fatty acid efflux system protein FarB	FarAB	MFS_1 (PF07690)	CytoplasmicMembrane
	emrY_2	fatty acid efflux system protein FarB	FarAB	MFS_1 (PF07690)	CytoplasmicMembrane
	dppD	Hemolysin B	Hemolysin	ABC_tran (PF00005); oligo_HPY (PF08352)	CytoplasmicMembrane
	ddpF	Hemolysin B	Hemolysin	ABC_tran (PF00005)	CytoplasmicMembrane
	metN2	Hemolysin B	Hemolysin	ABC_tran (PF00005); NIL (PF09383); AAA_22 (PF13401); AAA_21 (PF13304); AAA_16 (PF13191)	CytoplasmicMembrane
	dps	neutrophil activating protein NapA	HP-NAP	Ferritin (PF00210)	Cytoplasmic
	prkC	serine/threonine protein kinase PpkA	HSI-I	Pkinase (PF00069); Pkinase_Tyr (PF07714); PASTA (PF03793); APH (PF01636)	CytoplasmicMembrane
	groEL	Hsp60, 60K heat shock protein HtpB	Hsp60	Cpn60_TCP1 (PF00118)	Cytoplasmic
	gtaB_2	UDP-glucose pyrophosphorylase	Hyaluronic acid capsule	NTP_transferase (PF00483); NTP_transf_3 (PF12804)	Cytoplasmic
	gtaB_1	UDP-glucose pyrophosphorylase	Hyaluronic acid capsule	NTP_transferase (PF00483); NTP_transf_3 (PF12804)	Cytoplasmic
	metQ	immunogenic lipoprotein A	IlpA	Lipoprotein_9 (PF03180)	CytoplasmicMembrane
	metQ_2	immunogenic lipoprotein A	IlpA	*	CytoplasmicMembrane
	dtpT	Di/tripeptide permease	IraAB	PTR2 (PF00854); MFS_1 (PF07690)	CytoplasmicMembrane
	katA	catalase	KatA	Catalase (PF00199); Catalase-rel (PF06628)	Cytoplasmic
	orfM	deoxyribonucleotide triphosphate pyrophosphatase	LOS	Ham1p_like (PF01725)	Cytoplasmic
	pglH	glycosyltransferase	LOS	Glycos_transf_1 (PF00534); Glyco_trans_1_4 (PF13692); Glyco_trans_1_2 (PF13524); Glyco_transf_4 (PF13439)	Unknown
	bmrA	lipid transporter ATP-binding/permease	LOS	ABC_membrane (PF00664); ABC_tran (PF00005); SMC_N (PF02463); RsgA_GTPase (PF03193)	CytoplasmicMembrane
	msbA	lipid transporter ATP-binding/permease	LOS	*	CytoplasmicMembrane
	pgcA	phosphomannomutase	LOS	PGM_PMM_I (PF02878); PGM_PMM_II (PF02879); PGM_PMM_III (PF02880); PGM_PMM_IV (PF00408)	Cytoplasmic
	tagO	undecaprenyl-phosphate alpha-N-acetylglucosaminyltransferase	LOS	Glycos_transf_4 (PF00953)	CytoplasmicMembrane
	cbiO_1	lipid transporter ATP-binding/permease	LOS	ABC_tran (PF00005); SMC_N (PF02463); AAA_21 (PF13304)	CytoplasmicMembrane
	mntA	lipoprotein promoting cell invasion	LpeA	ZnuA (PF01297)	CytoplasmicMembrane
	lplA1	lipoate protein ligase	LplA1	Lip_prot_lig_C (PF10437); BPL_LplA_LipB (PF03099)	Cytoplasmic
	csbB	bactoprenol glucosyl transferase	LPS	Glycos_transf_2 (PF00535); Glyco_tranf_2_3 (PF13641); Glyco_tranf_2_2 (PF10111)	CytoplasmicMembrane
	coaD	lipopolysaccharide core biosynthesis protein	LPS	CTP_transf_like (PF01467); Citrate_ly_lig (PF08218)	Cytoplasmic
	acpP	acyl carrier protein	LPS	PP-binding (PF00550)	Cytoplasmic
	fabZ	(3R)-hydroxymyristoyl ACP dehydratase	LPS	FabA (PF07977); 4HBT (PF03061)	Cytoplasmic
	lspA	signal peptidase II	Lsp	Peptidase_A8 (PF01252)	CytoplasmicMembrane
	mgtB	Mg2+ transport protein	MgtBC	*	CytoplasmicMembrane
	znuB	Manganese transport system membrane protein MntB	MntABC	ABC-3 (PF00950); FecCD (PF01032)	CytoplasmicMembrane
	mntB	Manganese transport system membrane protein MntB	MntABC	ABC-3 (PF00950); FecCD (PF01032)	CytoplasmicMembrane
	znuC_2	ABC transporter ATP-binding protein MntA	MntABC	ABC_tran (PF00005); SMC_N (PF02463); AAA_21 (PF13304)	CytoplasmicMembrane
	msrA1	trifunctional thioredoxin/methionine sulfoxide reductase A/B protein	MsrAB	PMSR (PF01625)	Unknown
	msrAB	trifunctional thioredoxin/methionine sulfoxide reductase A/B protein	MsrAB	PMSR (PF01625)	Cytoplasmic
	msrA2	trifunctional thioredoxin/methionine sulfoxide reductase A/B protein	MsrAB	PMSR (PF01625)	Unknown
	msrB	trifunctional thioredoxin/methionine sulfoxide reductase A/B protein	MsrAB	SelR (PF01641)	Cytoplasmic
	swrC	multiple transferable resistance system protein MtrD	MtrCDE	ACR_tran (PF00873); SecD_SecF (PF02355); MMPL (PF03176)	CytoplasmicMembrane
	glmM	phosphomannomutase	O-antigen	PGM_PMM_I (PF02878); PGM_PMM_III (PF02880); PGM_PMM_IV (PF00408); PGM_PMM_II (PF02879)	Cytoplasmic
	prsA	post translocation chaperone PrsA2	PrsA2	Rotamase (PF00639); Rotamase_3 (PF13616); Rotamase_2 (PF13145)	CytoplasmicMembrane
	znuA	manganese ABC transporter, manganese-binding adhesion liprotein	PsaA	ZnuA (PF01297)	CytoplasmicMembrane
	acsA_1	pyochelin biosynthesis protein PchD	Pyochelin	AMP-binding (PF00501); AMP-binding_C (PF13193)	Cytoplasmic
	pchA	salicylate biosynthesis isochorismate synthase PchA	Pyochelin	Chorismate_bind (PF00425)	Cytoplasmic
	acsA_2	pyochelin biosynthesis protein PchD	Pyochelin	AMP-binding (PF00501); AMP-binding_C (PF13193)	Cytoplasmic
	argD	diaminobutyrate-2-oxoglutarate aminotransferase PvdH	pyoverdine	Aminotran_3 (PF00202); Aminotran_5 (PF00266)	Cytoplasmic
	pvdH	diaminobutyrate-2-oxoglutarate aminotransferase PvdH	pyoverdine	Aminotran_3 (PF00202)	Cytoplasmic
	rocD	diaminobutyrate-2-oxoglutarate aminotransferase PvdH	pyoverdine	Aminotran_3 (PF00202); DegT_DnrJ_EryC1 (PF01041)	Cytoplasmic
	hemL2	diaminobutyrate-2-oxoglutarate aminotransferase PvdH	pyoverdine	Aminotran_3 (PF00202)	Cytoplasmic
	hemL1	diaminobutyrate-2-oxoglutarate aminotransferase PvdH	pyoverdine	Aminotran_3 (PF00202)	Cytoplasmic
	dltA	peptide synthase PvdL	pyoverdine	AMP-binding (PF00501); AMP-binding_C (PF13193)	Cytoplasmic
	recN	DNA repair protein RecN	RecN	SMC_N (PF02463); AAA_23 (PF13476); AAA_15 (PF13175); AAA_29 (PF13555); AAA_21 (PF13304)	Cytoplasmic
	relA	Probable GTP pyrophosphokinase RelA (ATP:GTP 3'-pyrophosphotransferase) (PPGPP synthetase I)((P)PPGPP synthetase) (GTP diphosphokinase)	RelA	HD_4 (PF13328); RelA_SpoT (PF04607); TGS (PF02824); ACT_4 (PF13291); HD (PF01966); ACT (PF01842)	Cytoplasmic
	fetA	ATP binding cassette transporter	Salmochelin	ABC_tran (PF00005); SMC_N (PF02463); AAA_29 (PF13555); RsgA_GTPase (PF03193); AAA_16 (PF13191); AAA_21 (PF13304); AAA_22 (PF13401)	CytoplasmicMembrane
	ureC	urease beta subunit UreB, urea amidohydrolase	Urease	Amidohydro_1 (PF01979); Urease_alpha (PF00449); Amidohydro_3 (PF07969)	Cytoplasmic
	ureG	urease accessory protein (ureG)	Urease	cobW (PF02492)	Cytoplasmic
	ureF	urease accessory protein (ureF)	Urease	UreF (PF01730)	Cytoplasmic
	ureB	urease alpha subunit UreA	Urease	Urease_beta (PF00699)	Cytoplasmic
	ureA	urease alpha subunit UreA	Urease	Urease_gamma (PF00547)	Cytoplasmic
	wbgU	Vi polysaccharide biosynthesis protein, epimerase TviC	Vi antigen	Epimerase (PF01370); GDP_Man_Dehyd (PF16363); 3Beta_HSD (PF01073); RmlD_sub_bind (PF04321); NAD_binding_4 (PF07993); Polysacc_synt_2 (PF02719)	Cytoplasmic
	menE	yersiniabactin siderophore biosynthetic protein	Yersiniabactin	AMP-binding (PF00501); AMP-binding_C (PF13193)	Cytoplasmic
	cydD	inner membrane ABC-transporter YbtQ	Yersiniabactin	ABC_tran (PF00005); ABC_membrane (PF00664); SMC_N (PF02463)	CytoplasmicMembrane
	pabB_1	salicylate synthase Irp9	Yersiniabactin	Chorismate_bind (PF00425); Anth_synt_I_N (PF04715)	Cytoplasmic
